# Supplementary material for: Validation of enhanced kinect sensor based motion capturing for gait assessment
Source: PLoS One. 2017 Apr 14;12(4):e0175813. doi: 10.1371/journal.pone.0175813 (PMC5391956; doi:10.1371/journal.pone.0175813)
Supplement: S1 File — (ZIP) [file pone.0175813.s004.zip]

Archive with 9 entries (8 files):
- Data/
- Data/Averages_StrideLength_StepWidthLength_oneSidedKinectVicon.xls
- Data/Averages_StrideLength_StepWidthLength_twoSidedKinectVicon.xls
- Data/Speed_KinectVicon.xls
- Data/StepTime_KinectVicon.xls
- Data/StepWidthLength_oneSidedKinectVicon.xls
- Data/StepWidthLength_twoSidedKinectVicon.xls
- Data/StrideLength_oneSidedKinectVicon.xls
- Data/StrideLength_twoSidedKinectVicon.xls
