# Supplementary material for: Validation of enhanced kinect sensor based motion capturing for gait assessment
Source: PLoS One. 2017 Apr 14;12(4):e0175813. doi: 10.1371/journal.pone.0175813 (PMC5391956; doi:10.1371/journal.pone.0175813)
Supplement: S1 File — (ZIP) [file pone.0175813.s004.zip › Data/Averages_StrideLength_StepWidthLength_oneSidedKinectVicon.xls]

## Sheet: AveragePerSide
Subject	Side (1=right,2=left)	StrideLengthKinect (cm)	StrideLengthVicon (cm)	StepLengthKinect (cm)	StepLengthVicon (cm)	StepWidthKinect (cm)	StepWidthVicon (cm)
1	1	154.458	154.269	75.9647	72.0163	11.9406	10.1561
1	2	151.544	150.856	75.9932	79.3111	6.88457	9.65358
2	1	143.455	143.586	72.4782	68.5736	13.6657	13.0833
2	2	143.317	142.044	70.8387	73.4703	15.9874	13.7149
3	1	133.31	133.932	67.0747	67.3499	12.8566	10.9473
3	2	133.492	133.623	66.4365	66.213	8.03645	10.9236
4	1	152.88	152.794	76.2659	76.7486	15.8916	13.6168
4	2	152.494	152.364	76.2278	75.6151	10.7023	12.5916
5	1	145.956	147.207	71.1562	69.2519	14.5614	11.3702
5	2	145.414	144.824	74.2574	75.5721	9.13101	10.7201
6	1	136.575	137.794	65.6084	68.3784	16.8244	13.5567
6	2	137.223	137.316	71.6141	68.9372	10.4788	12.7271
7	1	147.153	148.246	75.2582	72.5807	12.6667	10.1924
7	2	147.8	147.621	72.542	75.0404	7.05858	9.03374
8	1	145.04	145.417	71.6267	70.8281	17.0303	14.0274
8	2	143.955	143.796	72.4287	73.0836	12.0983	13.1112
9	1	139.493	142.997	74.3938	72.6747	11.5581	9.20328
9	2	142.965	142.526	68.3483	69.8422	9.86071	9.26269
10	1	163.308	163.297	83.7432	78.2482	18.7168	12.9741
10	2	164.761	161.642	80.9765	83.9059	10.1036	13.7973

## Sheet: Average
Subject	StrideLengthKinect (cm)	StrideLengthVicon (cm)	StepLengthKinect (cm)	StepLengthVicon (cm)	StepWidthKinect (cm)	StepWidthVicon (cm)
1	152.784	152.309	75.9782	75.4717	9.54564	9.91805
2	143.372	142.661	71.6584	71.0219	14.8265	13.3991
3	133.417	133.751	66.7614	66.7918	10.4904	10.9357
4	152.648	152.536	76.2469	76.1819	13.2969	13.1042
5	145.631	145.777	72.7068	72.412	11.8462	11.0451
6	136.963	137.507	68.6113	68.6578	13.6516	13.1419
7	147.542	147.871	73.9001	73.8106	9.86264	9.61309
8	144.404	144.466	72.0134	71.9155	14.6524	13.5856
9	141.545	142.719	71.4281	71.2852	10.7254	9.23242
10	164.088	162.409	82.5497	80.6888	15.0013	13.3292
