# Supplementary material for: Validation of enhanced kinect sensor based motion capturing for gait assessment
Source: PLoS One. 2017 Apr 14;12(4):e0175813. doi: 10.1371/journal.pone.0175813 (PMC5391956; doi:10.1371/journal.pone.0175813)
Supplement: S1 File — (ZIP) [file pone.0175813.s004.zip › Data/Averages_StrideLength_StepWidthLength_twoSidedKinectVicon.xls]

## Sheet: AveragePerSide
Subject	Side (1=right,2=left)	StrideLengthKinect (cm)	StrideLengthVicon (cm)	StepLengthKinect (cm)	StepLengthVicon (cm)	StepWidthKinect (cm)	StepWidthVicon (cm)
1	1	153.923	154.269	74.3269	72.0163	11.6122	10.1561
1	2	151.58	150.856	77.7545	79.3111	6.958	9.65358
2	1	143.088	143.586	71.0375	68.5736	12.9666	13.0833
2	2	143.625	142.044	72.5872	73.4703	15.6095	13.7149
3	1	133.105	133.932	66.0587	67.3499	11.9189	10.9473
3	2	134.077	133.623	67.9391	66.213	7.39443	10.9236
4	1	152.438	152.794	75.9293	76.7486	16.5854	13.6168
4	2	153.017	152.364	77.0874	75.6151	11.0881	12.5916
5	1	146.865	147.207	69.18	69.2519	14.2003	11.3702
5	2	145.552	144.824	76.3725	75.5721	8.94901	10.7201
6	1	136.806	137.794	65.9416	68.3784	17.1409	13.5567
6	2	137.607	137.316	71.6656	68.9372	11.0199	12.7271
7	1	147.607	148.246	74.6726	72.5807	12.8748	10.1924
7	2	148.249	147.621	73.5769	75.0404	7.28409	9.03374
8	1	145.525	145.417	70.8237	70.8281	15.9813	14.0274
8	2	144.566	143.796	73.9596	73.0836	11.1272	13.1112
9	1	141.838	142.997	71.9621	72.6747	11.9005	9.20328
9	2	143.414	142.526	71.2906	69.8422	8.87995	9.26269
10	1	163.088	163.297	79.9383	78.2482	16.3853	12.9741
10	2	161.978	161.642	82.5759	83.9059	11.387	13.7973

## Sheet: Average
Subject	StrideLengthKinect (cm)	StrideLengthVicon (cm)	StepLengthKinect (cm)	StepLengthVicon (cm)	StepWidthKinect (cm)	StepWidthVicon (cm)
1	152.577	152.309	75.9505	75.4717	9.40757	9.91805
2	143.41	142.661	71.8123	71.0219	14.288	13.3991
3	133.676	133.751	66.9818	66.7918	9.69778	10.9357
4	152.785	152.536	76.5084	76.1819	13.8368	13.1042
5	146.078	145.777	72.7762	72.412	11.5746	11.0451
6	137.287	137.507	68.8036	68.6578	14.0804	13.1419
7	147.992	147.871	74.1247	73.8106	10.0794	9.61309
8	144.963	144.466	72.3356	71.9155	13.6409	13.5856
9	142.769	142.719	71.6327	71.2852	10.4187	9.23242
10	162.492	162.409	81.0761	80.6888	14.2292	13.3292
