# Supplementary material for: Validation of enhanced kinect sensor based motion capturing for gait assessment
Source: PLoS One. 2017 Apr 14;12(4):e0175813. doi: 10.1371/journal.pone.0175813 (PMC5391956; doi:10.1371/journal.pone.0175813)
Supplement: S1 File — (ZIP) [file pone.0175813.s004.zip › Data/Speed_KinectVicon.xls]

## Sheet: Average
Subject	SpeedKinect (cm/sec)	SpeedVicon (cm/sec)
1	108.462	107.508
2	114.509	113.177
3	113.426	113.075
4	139.499	139.024
5	118.799	117.922
6	120.01	119.761
7	134.268	133.916
8	101.736	101.166
9	139.149	138.973
10	140.768	140.772
