# Supplementary material for: Validation of enhanced kinect sensor based motion capturing for gait assessment
Source: PLoS One. 2017 Apr 14;12(4):e0175813. doi: 10.1371/journal.pone.0175813 (PMC5391956; doi:10.1371/journal.pone.0175813)
Supplement: S1 File — (ZIP) [file pone.0175813.s004.zip › Data/StepTime_KinectVicon.xls]

## Sheet: SingleSteps
Subject	Trial	Side (1=right,2=left)	StepOfSide	StepTimeKinect (sec)	StepTimeVicon (sec)
1	1	1	1	0.847351	0.834852
1	1	1	2	0.767226	0.772388
1	1	1	3	0.732073	0.727533
1	1	2	1	0.791546	0.779934
1	1	2	2	0.748337	0.756636
1	1	2	3	0.738995	0.793814
1	2	1	1	0.703196	0.700873
1	2	1	2	0.676048	0.662447
1	2	1	3	0.701332	0.693372
1	2	2	1	0.66249	0.674951
1	2	2	2	0.663584	0.663048
1	3	1	1	0.634581	0.685918
1	3	1	2	0.742014	0.720245
1	3	1	3	0.719878	0.725341
1	3	2	1	0.741213	0.722916
1	3	2	2	0.7622	0.759448
1	4	1	1	0.646198	0.694103
1	4	1	2	0.684079	0.681122
1	4	1	3	0.709935	0.681877
1	4	2	1	0.770009	0.722465
1	4	2	2	0.688069	0.710734
1	5	1	1	0.773743	0.75798
1	5	1	2	0.710521	0.669096
1	5	1	3	0.631706	0.675446
1	5	2	1	0.667441	0.708613
1	5	2	2	0.645261	0.684249
1	5	2	3	0.687619	0.71239
1	6	1	1	0.797984	0.755582
1	6	1	2	0.691527	0.665749
1	6	1	3	0.748794	0.668998
1	6	2	1	0.660465	0.697681
1	6	2	2	0.642116	0.717545
1	6	2	3	0.700565	0.72566
1	7	1	1	0.703791	0.705176
1	7	1	2	0.708002	0.672574
1	7	1	3	0.824391	0.713271
1	7	2	1	0.668752	0.704278
1	7	2	2	0.60266	0.714832
1	7	2	3	0.723205	0.729296
1	8	1	1	0.651286	0.703512
1	8	1	2	0.680797	0.661178
1	8	1	3	0.666072	0.648737
1	8	2	1	0.736309	0.684657
1	8	2	2	0.667861	0.685826
1	8	2	3	0.711303	0.715067
1	9	1	1	0.684865	0.719081
1	9	1	2	0.660145	0.670796
1	9	1	3	0.763913	0.697751
1	9	2	1	0.706956	0.695862
1	9	2	2	0.677036	0.704386
1	9	2	3	0.69492	0.699231
1	10	1	1	0.639346	0.705043
1	10	1	2	0.65522	0.626775
1	10	1	3	0.710586	0.653514
1	10	2	1	0.747337	0.695758
1	10	2	2	0.628188	0.690147
1	10	2	3	0.665673	0.682466
2	1	1	1	0.696087	0.67979
2	1	1	2	0.647915	0.645868
2	1	1	3	0.652096	0.633796
2	1	2	1	0.697924	0.70761
2	1	2	2	0.678167	0.678674
2	1	2	3	0.638746	0.666581
2	2	1	1	0.636416	0.636025
2	2	1	2	0.652327	0.648446
2	2	1	3	0.673841	0.620102
2	2	2	1	0.626037	0.6414
2	2	2	2	0.582734	0.620512
2	2	2	3	0.622575	0.622433
2	3	1	1	0.61049	0.605965
2	3	1	2	0.641514	0.616065
2	3	1	3	0.604774	0.599415
2	3	2	1	0.619737	0.647616
2	3	2	2	0.627715	0.625505
2	3	2	3	0.616414	0.634856
2	4	1	1	0.640155	0.610025
2	4	1	2	0.616899	0.62553
2	4	1	3	0.640774	0.618384
2	4	2	1	0.587208	0.6156
2	4	2	2	0.619809	0.625274
2	4	2	3	0.653505	0.658907
2	5	1	1	0.591102	0.600578
2	5	1	2	0.596653	0.601905
2	5	1	3	0.682692	0.612421
2	5	2	1	0.658023	0.642085
2	5	2	2	0.642231	0.629713
2	5	2	3	0.522711	0.626437
2	6	1	1	0.59174	0.619221
2	6	1	2	0.630962	0.593253
2	6	1	3	0.586479	0.580756
2	6	2	1	0.634053	0.632307
2	6	2	2	0.587362	0.596743
2	6	2	3	0.587933	0.601856
2	7	1	1	0.651728	0.617371
2	7	1	2	0.613769	0.605775
2	7	1	3	0.602288	0.585082
2	7	2	1	0.562826	0.603212
2	7	2	2	0.596169	0.606772
2	7	2	3	0.638245	0.64411
2	8	1	1	0.657964	0.654783
2	8	1	2	0.647522	0.645866
2	8	1	3	0.646952	0.627929
2	8	2	1	0.64999	0.654187
2	8	2	2	0.655454	0.65672
2	8	2	3	0.599822	0.626534
2	9	1	1	0.652387	0.633102
2	9	1	2	0.609591	0.589297
2	9	1	3	0.66921	0.630671
2	9	2	1	0.608188	0.633428
2	9	2	2	0.5929	0.634067
2	9	2	3	0.650525	0.652499
3	1	1	1	0.589027	0.611296
3	1	1	2	0.553948	0.559328
3	1	1	3	0.533381	0.570455
3	1	2	1	0.561893	0.552448
3	1	2	2	0.54631	0.561102
3	1	2	3	0.654672	0.583345
3	2	1	1	0.56249	0.599957
3	2	1	2	0.594298	0.591888
3	2	1	3	0.556296	0.599121
3	2	2	1	0.597047	0.570853
3	2	2	2	0.600446	0.5825
3	2	2	3	0.619279	0.592658
3	3	1	1	0.576273	0.588458
3	3	1	2	0.603542	0.580948
3	3	1	3	0.611191	0.611926
3	3	2	1	0.567023	0.573853
3	3	2	2	0.573665	0.584915
3	3	2	3	0.627603	0.595709
3	4	1	1	0.575975	0.590742
3	4	1	2	0.564698	0.575551
3	4	1	3	0.596826	0.599493
3	4	2	1	0.564423	0.556031
3	4	2	2	0.585255	0.577934
3	4	2	3	0.581851	0.587902
3	5	1	1	0.582932	0.607262
3	5	1	2	0.57353	0.599272
3	5	1	3	0.583367	0.595413
3	5	2	1	0.616465	0.588288
3	5	2	2	0.629647	0.611303
3	5	2	3	0.629955	0.61027
3	6	1	1	0.585648	0.595624
3	6	1	2	0.595948	0.585919
3	6	1	3	0.585118	0.6033
3	6	2	1	0.571303	0.580899
3	6	2	2	0.617314	0.602784
3	6	2	3	0.613289	0.607433
3	7	1	1	0.565813	0.584602
3	7	1	2	0.599568	0.606529
3	7	1	3	0.600716	0.604814
3	7	2	1	0.566953	0.560428
3	7	2	2	0.599799	0.59437
3	7	2	3	0.605074	0.598876
3	8	1	1	0.589221	0.6082
3	8	1	2	0.606089	0.603703
3	8	1	3	0.603104	0.616355
3	8	2	1	0.617428	0.605136
3	8	2	2	0.5933	0.584598
3	8	2	3	0.637446	0.603946
3	9	1	1	0.631716	0.629399
3	9	1	2	0.579535	0.591331
3	9	1	3	0.572235	0.577678
3	9	1	4	0.598679	0.611643
3	9	2	1	0.582072	0.591952
3	9	2	2	0.597939	0.570495
3	9	2	3	0.583186	0.59227
4	1	1	1	0.598456	0.604355
4	1	1	2	0.546516	0.547748
4	1	1	3	0.56874	0.564719
4	1	2	1	0.539354	0.530634
4	1	2	2	0.534929	0.539154
4	1	2	3	0.557641	0.550649
4	2	1	1	0.553126	0.552526
4	2	1	2	0.521164	0.528953
4	2	1	3	0.546788	0.540499
4	2	2	1	0.538599	0.531187
4	2	2	2	0.506914	0.516876
4	2	2	3	0.561541	0.548894
4	3	1	1	0.522259	0.539158
4	3	1	2	0.545992	0.538541
4	3	1	3	0.53003	0.561416
4	3	2	1	0.544702	0.542599
4	3	2	2	0.544334	0.541251
4	3	2	3	0.608608	0.572603
4	4	1	1	0.526974	0.565114
4	4	1	2	0.531429	0.532387
4	4	1	3	0.54946	0.554071
4	4	2	1	0.56666	0.54332
4	4	2	2	0.550159	0.542997
4	4	2	3	0.57612	0.568898
4	5	1	1	0.576437	0.571801
4	5	1	2	0.568245	0.541632
4	5	1	3	0.589254	0.546768
4	5	2	1	0.50198	0.542886
4	5	2	2	0.50241	0.539853
4	5	2	3	0.576413	0.55381
4	6	1	1	0.547997	0.554241
4	6	1	2	0.539052	0.530344
4	6	1	3	0.519001	0.544563
4	6	2	1	0.511603	0.528239
4	6	2	2	0.551244	0.540764
4	6	2	3	0.588289	0.560128
4	7	1	1	0.562571	0.578767
4	7	1	2	0.557513	0.554039
4	7	1	3	0.565476	0.548087
4	7	2	1	0.545627	0.531194
4	7	2	2	0.526786	0.543451
4	7	2	3	0.542481	0.550327
4	8	1	1	0.555822	0.568792
4	8	1	2	0.558434	0.53434
4	8	1	3	0.555595	0.553434
4	8	2	1	0.531266	0.539024
4	8	2	2	0.523133	0.532414
4	8	2	3	0.57149	0.563397
4	9	1	1	0.565271	0.564229
4	9	1	2	0.545657	0.533634
4	9	1	3	0.573053	0.555319
4	9	2	1	0.51212	0.528305
4	9	2	2	0.530581	0.538047
4	9	2	3	0.556159	0.565027
5	1	1	1	0.694201	0.71308
5	1	1	2	0.66278	0.649701
5	1	1	3	0.634024	0.652614
5	1	2	1	0.723175	0.737979
5	1	2	2	0.718833	0.706138
5	1	2	3	0.707948	0.690922
5	2	1	1	0.635991	0.654666
5	2	1	2	0.579819	0.632648
5	2	1	3	0.651561	0.618001
5	2	2	1	0.664131	0.646732
5	2	2	2	0.678676	0.631402
5	2	2	3	0.621678	0.664574
5	3	1	1	0.60581	0.644163
5	3	1	2	0.586619	0.594247
5	3	1	3	0.647909	0.626909
5	3	2	1	0.717096	0.674416
5	3	2	2	0.604437	0.624881
5	3	2	3	0.632769	0.62216
5	4	1	1	0.54499	0.621052
5	4	1	2	0.574961	0.588678
5	4	1	3	0.650533	0.609464
5	4	2	1	0.709437	0.642879
5	4	2	2	0.595219	0.62076
5	4	2	3	0.610125	0.638522
5	5	1	1	0.538239	0.609688
5	5	1	2	0.558858	0.569236
5	5	1	3	0.582992	0.581144
5	5	2	1	0.675361	0.603864
5	5	2	2	0.615216	0.618445
5	5	2	3	0.636968	0.630967
5	6	1	1	0.587542	0.600134
5	6	1	2	0.561579	0.563924
5	6	1	3	0.649948	0.609875
5	6	2	1	0.617598	0.60765
5	6	2	2	0.57937	0.610612
5	6	2	3	0.625796	0.633446
5	7	1	1	0.571707	0.580987
5	7	1	2	0.543027	0.571655
5	7	1	3	0.60993	0.6053
5	7	2	1	0.645832	0.623687
5	7	2	2	0.645697	0.633366
5	7	2	3	0.645005	0.64681
5	8	1	1	0.593551	0.592457
5	8	1	2	0.553912	0.561402
5	8	1	3	0.525786	0.549652
5	8	2	1	0.594892	0.596684
5	8	2	2	0.627636	0.586268
5	8	2	3	0.630109	0.6328
5	9	1	1	0.556019	0.569923
5	9	1	2	0.531144	0.544774
5	9	1	3	0.56917	0.558947
5	9	2	1	0.620318	0.595971
5	9	2	2	0.580264	0.597903
5	9	2	3	0.625374	0.610906
5	10	1	1	0.595193	0.605357
5	10	1	2	0.58048	0.559098
5	10	1	3	0.593786	0.575501
5	10	2	1	0.592495	0.617175
5	10	2	2	0.593582	0.602933
5	10	2	3	0.596158	0.625178
6	1	1	1	0.690029	0.727312
6	1	1	2	0.570377	0.607208
6	1	1	3	0.62436	0.603983
6	1	2	1	0.710729	0.676206
6	1	2	2	0.659676	0.639552
6	1	2	3	0.616582	0.639311
6	2	1	1	0.614945	0.635507
6	2	1	2	0.55282	0.554087
6	2	1	3	0.594608	0.576007
6	2	2	1	0.577575	0.57221
6	2	2	2	0.569987	0.579677
6	2	2	3	0.563832	0.568532
6	3	1	1	0.569491	0.597283
6	3	1	2	0.547438	0.547889
6	3	1	3	0.564407	0.58709
6	3	2	1	0.565771	0.566941
6	3	2	2	0.600854	0.574082
6	3	2	3	0.611722	0.589614
6	4	1	1	0.621628	0.622391
6	4	1	2	0.521407	0.537566
6	4	1	3	0.522783	0.533964
6	4	2	1	0.595203	0.569989
6	4	2	2	0.570485	0.564096
6	4	2	3	0.575144	0.569938
6	5	1	1	0.592135	0.592635
6	5	1	2	0.55893	0.551585
6	5	1	3	0.517038	0.537877
6	5	2	1	0.565584	0.572286
6	5	2	2	0.563615	0.555752
6	5	2	3	0.585189	0.567993
6	6	1	1	0.601327	0.611258
6	6	1	2	0.523792	0.539406
6	6	1	3	0.538211	0.548551
6	6	2	1	0.581724	0.572212
6	6	2	2	0.546237	0.535812
6	6	2	3	0.56635	0.567352
6	7	1	1	0.55247	0.611258
6	7	1	2	0.516184	0.539406
6	7	1	3	0.526186	0.548551
6	7	2	1	0.56627	0.572212
6	7	2	2	0.54777	0.535812
6	7	2	3	0.590478	0.567352
6	8	1	1	0.555378	0.568342
6	8	1	2	0.535666	0.52952
6	8	1	3	0.497655	0.538522
6	8	2	1	0.568984	0.550701
6	8	2	2	0.576286	0.542508
6	8	2	3	0.653306	0.537563
6	9	1	1	0.598846	0.619157
6	9	1	2	0.526929	0.554592
6	9	1	3	0.525723	0.554112
6	9	2	1	0.587045	0.563194
6	9	2	2	0.605827	0.571384
6	9	2	3	0.564382	0.558998
7	1	1	1	0.537315	0.54725
7	1	1	2	0.560094	0.524766
7	1	1	3	0.602092	0.549219
7	1	2	1	0.562675	0.569768
7	1	2	2	0.482826	0.54816
7	1	2	3	0.567012	0.578147
7	2	1	1	0.566086	0.549596
7	2	1	2	0.555711	0.527834
7	2	1	3	0.551079	0.550031
7	2	2	1	0.531599	0.563271
7	2	2	2	0.565523	0.560336
7	2	2	3	0.5521	0.568359
7	3	1	1	0.544967	0.519407
7	3	1	2	0.541774	0.501645
7	3	1	3	0.551775	0.523408
7	3	2	1	0.499409	0.534227
7	3	2	2	0.495827	0.530787
7	3	2	3	0.559115	0.56212
7	4	1	1	0.566871	0.52361
7	4	1	2	0.506559	0.510425
7	4	1	3	0.526851	0.515568
7	4	2	1	0.51321	0.545622
7	4	2	2	0.530851	0.538686
7	4	2	3	0.557761	0.556401
7	5	1	1	0.59122	0.572979
7	5	1	2	0.573298	0.545862
7	5	1	3	0.605909	0.55343
7	5	2	1	0.538629	0.561868
7	5	2	2	0.496932	0.55677
7	5	2	3	0.569357	0.577906
7	6	1	1	0.557512	0.535703
7	6	1	2	0.553748	0.533472
7	6	1	3	0.564405	0.548154
7	6	2	1	0.531235	0.549305
7	6	2	2	0.545634	0.563705
7	6	2	3	0.569288	0.58756
7	7	1	1	0.630906	0.56237
7	7	1	2	0.553089	0.543854
7	7	1	3	0.613404	0.551024
7	7	2	1	0.537864	0.555593
7	7	2	2	0.478829	0.549393
7	7	2	3	0.564716	0.596301
7	8	1	1	0.52102	0.559852
7	8	1	2	0.579049	0.547249
7	8	1	3	0.640067	0.563237
7	8	2	1	0.580043	0.556192
7	8	2	2	0.496095	0.576451
7	8	2	3	0.559668	0.587666
7	9	1	1	0.572633	0.545658
7	9	1	2	0.587546	0.550339
7	9	1	3	0.604324	0.552826
7	9	2	1	0.518576	0.560571
7	9	2	2	0.510417	0.565139
7	9	2	3	0.558831	0.580685
8	1	1	1	0.806996	0.806051
8	1	1	2	0.749599	0.739814
8	1	1	3	0.775832	0.773988
8	1	2	1	0.735018	0.744705
8	1	2	2	0.775651	0.771098
8	2	1	1	0.708141	0.713417
8	2	1	2	0.75219	0.716745
8	2	1	3	0.707177	0.70153
8	2	2	1	0.691179	0.720707
8	2	2	2	0.723531	0.725413
8	3	1	1	0.72727	0.728855
8	3	1	2	0.701586	0.698308
8	3	1	3	0.709433	0.716862
8	3	2	1	0.741025	0.730906
8	3	2	2	0.715768	0.716459
8	3	2	3	0.739007	0.737648
8	4	1	1	0.717069	0.726728
8	4	1	2	0.682771	0.6975
8	4	2	1	0.732316	0.717698
8	4	2	2	0.720868	0.715867
8	5	1	1	0.734803	0.734575
8	5	1	2	0.70133	0.693245
8	5	1	3	0.705755	0.693516
8	5	2	1	0.7259	0.729912
8	5	2	2	0.666388	0.682129
8	5	2	3	0.717909	0.732141
8	6	1	1	0.740909	0.746194
8	6	1	2	0.667183	0.672314
8	6	1	3	0.712519	0.706416
8	6	2	1	0.719677	0.705965
8	6	2	2	0.667655	0.671042
8	6	2	3	0.689075	0.697285
8	7	1	1	0.743588	0.752391
8	7	1	2	0.70102	0.702581
8	7	1	3	0.729276	0.72187
8	7	2	1	0.728726	0.716176
8	7	2	2	0.667105	0.675042
8	7	2	3	0.696329	0.701036
8	8	1	1	0.706244	0.711769
8	8	1	2	0.62971	0.672568
8	8	1	3	0.68337	0.681034
8	8	2	1	0.723268	0.691185
8	8	2	2	0.695138	0.675774
8	8	2	3	0.715332	0.699254
8	9	1	1	0.71537	0.72647
8	9	1	2	0.667446	0.676416
8	9	1	3	0.659655	0.671365
8	9	2	1	0.700639	0.693483
8	9	2	2	0.72785	0.706718
8	9	2	3	0.685282	0.692245
8	10	1	1	0.706486	0.71313
8	10	1	2	0.752001	0.689618
8	10	1	3	0.696526	0.686324
8	10	2	1	0.657227	0.707749
8	10	2	2	0.678772	0.680537
8	10	2	3	0.698294	0.71541
9	1	1	1	0.535265	0.544169
9	1	1	2	0.526249	0.507438
9	1	1	3	0.529963	0.53109
9	1	2	1	0.50499	0.506213
9	1	2	2	0.495643	0.492266
9	1	2	3	0.539274	0.533817
9	2	1	1	0.526967	0.517625
9	2	1	2	0.523548	0.494477
9	2	1	3	0.525765	0.520017
9	2	2	1	0.480236	0.502484
9	2	2	2	0.48816	0.500807
9	2	2	3	0.529722	0.519079
9	3	1	1	0.580985	0.533125
9	3	1	2	0.500313	0.508025
9	3	1	3	0.550165	0.532157
9	3	2	1	0.497572	0.513092
9	3	2	2	0.4925	0.507175
9	3	2	3	0.505554	0.51215
9	4	1	1	0.519743	0.51882
9	4	1	2	0.490335	0.490256
9	4	1	3	0.51649	0.510584
9	4	2	1	0.511985	0.506082
9	4	2	2	0.499605	0.506336
9	4	2	3	0.509784	0.507594
9	5	1	1	0.533762	0.533432
9	5	1	2	0.503464	0.493189
9	5	1	3	0.504785	0.517051
9	5	2	1	0.476014	0.493674
9	5	2	2	0.539006	0.519081
9	5	2	3	0.513576	0.508616
9	6	1	1	0.531393	0.52234
9	6	1	2	0.496513	0.498504
9	6	1	3	0.536612	0.518333
9	6	2	1	0.48938	0.491973
9	6	2	2	0.487992	0.506076
9	6	2	3	0.514429	0.518471
9	7	1	1	0.549205	0.541521
9	7	1	2	0.523482	0.500897
9	7	1	3	0.534948	0.524244
9	7	2	1	0.467342	0.499847
9	7	2	2	0.5293	0.517774
9	7	2	3	0.528462	0.531692
9	8	1	1	0.52874	0.521553
9	8	1	2	0.487854	0.49329
9	8	1	3	0.550123	0.51825
9	8	2	1	0.4938	0.498366
9	8	2	2	0.486093	0.519525
9	8	2	3	0.52871	0.52293
9	9	1	1	0.54948	0.528078
9	9	1	2	0.50336	0.498085
9	9	1	3	0.510545	0.520433
9	9	2	1	0.481665	0.513689
9	9	2	2	0.528763	0.507155
10	1	1	1	0.667872	0.647508
10	1	1	2	0.597237	0.586789
10	1	1	3	0.615298	0.588748
10	1	2	1	0.617652	0.633555
10	1	2	2	0.619508	0.628757
10	1	2	3	0.625548	0.633568
10	2	1	1	0.582985	0.56417
10	2	1	2	0.543826	0.514741
10	2	2	1	0.526255	0.57085
10	2	2	2	0.578715	0.57852
10	3	1	1	0.582233	0.539073
10	3	1	2	0.5691	0.556586
10	3	1	3	0.572984	0.554899
10	3	2	1	0.517852	0.56272
10	3	2	2	0.580344	0.582807
10	4	1	1	0.64009	0.589665
10	4	1	2	0.612484	0.553523
10	4	1	3	0.586772	0.57347
10	4	2	1	0.495945	0.579037
10	4	2	2	0.572168	0.59439
10	4	2	3	0.59851	0.596754
10	5	1	1	0.60299	0.609267
10	5	1	2	0.583063	0.606083
10	5	1	3	0.588765	0.622357
10	5	2	1	0.533135	0.54071
10	5	2	2	0.573941	0.541813
10	6	1	1	0.584554	0.566056
10	6	1	2	0.563336	0.544739
10	6	1	3	0.600065	0.560845
10	6	2	1	0.538796	0.572165
10	6	2	2	0.566056	0.568292
10	7	1	1	0.586452	0.563989
10	7	1	2	0.558414	0.540062
10	7	1	3	0.585747	0.567842
10	7	2	1	0.511685	0.549722
10	7	2	2	0.577241	0.583568
10	8	1	1	0.546908	0.557539
10	8	1	2	0.561538	0.556036
10	8	1	3	0.617758	0.56362
10	8	2	1	0.619985	0.593392
10	8	2	2	0.549363	0.599987
10	9	1	1	0.591526	0.563107
10	9	1	2	0.559912	0.55101
10	9	1	3	0.588242	0.575473
10	9	2	1	0.543781	0.574731
10	9	2	2	0.564292	0.576976
10	10	1	1	0.578531	0.561494
10	10	1	2	0.619378	0.560732
10	10	1	3	0.584235	0.580628
10	10	2	1	0.563235	0.612598
10	10	2	2	0.569388	0.584185

## Sheet: AveragePerSide
Subject	Side (1=right,2=left)	StepTimeKinect (sec)	StepTimeVicon (sec)
1	1	0.708887	0.698344
1	2	0.6963	0.712292
2	1	0.634975	0.619905
2	2	0.62063	0.636505
3	1	0.584685	0.596436
3	2	0.597801	0.586011
4	1	0.552604	0.552203
4	2	0.544487	0.543923
5	1	0.592402	0.600476
5	2	0.637706	0.632534
6	1	0.56151	0.576854
6	2	0.588393	0.573381
7	1	0.568863	0.541066
7	2	0.536075	0.562259
8	1	0.713492	0.712814
8	2	0.708701	0.709392
9	1	0.524817	0.516185
9	2	0.504598	0.509845
10	1	0.5887	0.569657
10	2	0.565609	0.584504

## Sheet: Average
Subject	StepTimeKinect (sec)	StepTimeVicon (sec)
1	0.702925	0.704951
2	0.627802	0.628205
3	0.591124	0.591318
4	0.548545	0.548063
5	0.615054	0.616505
6	0.574951	0.575117
7	0.552469	0.551662
8	0.711182	0.711164
9	0.514898	0.513075
10	0.578739	0.576062
