# Supplementary material for: Validation of enhanced kinect sensor based motion capturing for gait assessment
Source: PLoS One. 2017 Apr 14;12(4):e0175813. doi: 10.1371/journal.pone.0175813 (PMC5391956; doi:10.1371/journal.pone.0175813)
Supplement: S1 File — (ZIP) [file pone.0175813.s004.zip › Data/StepWidthLength_oneSidedKinectVicon.xls]

## Sheet: SingleSteps
Subject	Trial	Side (1=right,2=left)	StepOfSide	StepLengthKinect (cm)	StepLengthVicon (cm)	StepWidthKinect (cm)	StepWidthVicon (cm)
1	1	1	1	63.0628	62.2906	12.3885	10.228
1	1	1	2	76.49	71.8862	13.6118	11.153
1	1	1	3	71.4095	71.8716	10.1745	7.95469
1	1	2	1	75.6321	75.6074	1.72246	3.58297
1	1	2	2	75.4348	78.8687	7.96499	9.83278
1	1	2	3	75.1985	76.1428	8.60986	11.6126
1	2	1	1	80.3954	73.0473	9.13659	7.89829
1	2	1	2	77.1509	73.8452	13.002	10.9022
1	2	1	3	78.9624	79.5188	11.3446	9.21378
1	2	2	1	77.8593	83.9137	5.72561	-1.79317
1	2	2	2	82.6511	80.6999	13.468	16.4823
1	3	1	1	79.9775	76.2609	13.9519	10.2781
1	3	1	2	82.1846	75.8881	8.87302	9.36937
1	3	1	3	76.0776	74.0551	8.07692	6.34887
1	3	2	1	82.3631	85.9995	7.62303	6.659
1	3	2	2	78.3836	82.4722	6.74509	8.93656
1	4	1	1	74.9815	70.5229	12.9132	11.3809
1	4	1	2	81.9116	77.7307	10.6242	8.59684
1	4	1	3	84.0222	75.1962	11.7442	8.69584
1	4	2	1	82.0427	85.7213	3.75455	7.2525
1	4	2	2	72.7192	83.2959	4.84771	9.43721
1	5	1	1	81.8567	68.8152	7.09155	8.39049
1	5	1	2	82.716	75.1337	9.96236	8.26183
1	5	1	3	71.0369	72.9473	10.2109	10.7177
1	5	2	1	69.0192	81.2081	2.23905	8.18481
1	5	2	2	80.3349	81.4558	2.79472	7.68329
1	5	2	3	71.9116	74.4756	6.51361	13.0833
1	6	1	1	69.1059	68.3454	13.5729	10.3
1	6	1	2	79.4662	72.8624	14.7184	11.7048
1	6	1	3	79.7255	75.6572	13.0644	8.64679
1	6	2	1	76.7324	78.3795	8.97368	11.6029
1	6	2	2	76.9942	81.4407	6.49802	4.72131
1	6	2	3	74.1103	77.0877	6.47224	11.2308
1	7	1	1	68.0989	65.929	14.6439	13.6596
1	7	1	2	74.5155	70.4844	17.0949	14.0703
1	7	1	3	75.3059	69.3039	16.0277	14.6958
1	7	2	1	78.3768	79.9872	9.26649	10.2883
1	7	2	2	72.3451	76.6173	14.0694	13.0907
1	7	2	3	67.5163	72.0585	10.6978	15.6732
1	8	1	1	70.9108	65.7259	11.888	10.5883
1	8	1	2	75.8605	71.495	10.1521	9.66711
1	8	1	3	75.4651	73.3316	12.1545	9.24786
1	8	2	1	69.4788	74.5916	6.90654	8.86492
1	8	2	2	75.5292	78.1161	8.08236	10.2129
1	8	2	3	75.9724	77.9937	5.71092	9.34442
1	9	1	1	71.5968	67.4344	12.4806	10.525
1	9	1	2	77.8263	71.7102	9.01162	7.96579
1	9	1	3	77.4474	73.4815	11.7992	9.96624
1	9	2	1	75.8289	80.8019	3.77982	7.07838
1	9	2	2	77.5323	81.0196	9.07001	12.4018
1	9	2	3	72.1406	75.7385	3.04934	10.0224
1	10	1	1	70.144	67.7522	16.2685	13.0478
1	10	1	2	79.5446	72.9192	17.864	14.2974
1	10	1	3	71.6926	75.0468	4.37131	6.90961
1	10	2	1	76.873	79.8639	9.75251	11.1975
1	10	2	2	84.2083	80.9625	2.24383	7.90675
1	10	2	3	74.6276	76.8812	9.30176	16.0562
2	1	1	1	66.0852	63.9337	14.6151	18.1492
2	1	1	2	67.5855	65.4863	11.4364	12.742
2	1	1	3	66.3706	66.0694	12.6257	15.0549
2	1	2	1	72.0931	70.8207	13.7972	14.263
2	1	2	2	71.7292	72.3221	13.6298	12.5934
2	1	2	3	69.437	70.504	19.9681	17.9935
2	2	1	1	75.882	66.8213	18.8386	14.3635
2	2	1	2	75.6626	71.677	10.7403	11.5433
2	2	1	3	75.8606	72.2447	14.1431	15.2579
2	2	2	1	66.3319	74.3757	19.811	12.8763
2	2	2	2	67.6358	71.9941	15.8222	14.5434
2	2	2	3	71.0471	71.9277	19.9608	17.6447
2	3	1	1	70.3362	65.9221	19.8973	16.3528
2	3	1	2	73.3071	69.7771	10.547	11.003
2	3	1	3	69.9992	71.941	8.64899	9.06245
2	3	2	1	72.7258	76.0631	15.7251	12.0354
2	3	2	2	77.6843	76.5768	12.0769	11.606
2	3	2	3	75.5223	75.1235	17.6868	15.9461
2	4	1	1	76.0745	67.7434	20.5391	15.4745
2	4	1	2	75.9022	72.5032	8.53895	10.2949
2	4	1	3	74.6935	72.3156	13.593	13.8081
2	4	2	1	64.5591	72.7609	18.1946	13.8568
2	4	2	2	72.0871	72.4065	12.5848	11.9355
2	4	2	3	76.53	77.4631	13.4236	10.9544
2	5	1	1	69.3241	65.3471	20.591	16.0071
2	5	1	2	74.3484	69.0666	12.1819	13.1913
2	5	1	3	83.6248	73.0829	11.0754	12.3552
2	5	2	1	72.0104	75.983	20.4951	15.8582
2	5	2	2	75.6053	75.4476	12.1878	11.4072
2	5	2	3	53.9034	71.7863	19.3125	18.6601
2	6	1	1	74.8534	67.77	24.6959	11.8219
2	6	1	2	70.5255	67.2317	9.41086	10.768
2	6	1	3	68.2626	67.5813	11.0768	11.8674
2	6	2	1	67.0487	71.9219	21.6619	6.64473
2	6	2	2	68.8717	71.0294	14.199	14.7319
2	6	2	3	71.8836	71.7958	19.6498	17.4841
2	7	1	1	74.7282	64.744	7.97024	13.7577
2	7	1	2	72.0865	69.7066	9.21241	11.3403
2	7	1	3	68.7929	69.1271	13.2095	13.9948
2	7	2	1	64.9056	71.9794	8.82582	14.8021
2	7	2	2	73.0415	73.4939	11.0062	11.5977
2	7	2	3	74.2726	73.181	14.3598	12.0461
2	8	1	1	67.673	62.6531	16.7039	14.3784
2	8	1	2	69.4559	66.9561	8.74589	9.99429
2	8	1	3	70.6964	69.0987	11.537	13.7246
2	8	2	1	67.9907	70.4468	17.5004	14.4473
2	8	2	2	73.9317	74.5251	12.0006	11.4478
2	8	2	3	70.4998	72.1135	17.0702	16.0215
2	9	1	1	74.9152	67.2962	23.8523	13.875
2	9	1	2	72.7733	69.9035	15.5511	12.9911
2	9	1	3	77.0926	75.4872	8.9954	10.0761
2	9	2	1	70.6533	76.3838	21.9733	11.6203
2	9	2	2	76.2409	76.7573	15.1029	13.6496
2	9	2	3	74.4018	74.5152	13.6339	13.6354
3	1	1	1	73.9554	73.526	14.929	11.0218
3	1	1	2	66.8504	68.927	14.0331	11.2861
3	1	1	3	66.2096	68.9224	15.706	12.2495
3	1	2	1	66.3573	67.2262	7.55379	10.3833
3	1	2	2	71.5876	67.8969	6.92361	11.603
3	1	2	3	67.7354	66.1222	6.18105	11.4971
3	2	1	1	64.1864	65.4619	14.5373	15.0383
3	2	1	2	70.8809	69.1102	10.2763	10.9251
3	2	1	3	64.5226	69.0363	8.36891	6.55629
3	2	2	1	67.8075	65.9774	7.02834	10.2927
3	2	2	2	68.1591	69.2845	6.07814	10.5686
3	2	2	3	67.5243	65.4422	9.33242	12.0623
3	3	1	1	69.4828	66.8206	12.1183	9.85492
3	3	1	2	68.2456	69.1343	9.7148	7.98008
3	3	1	3	73.432	71.1566	11.2404	9.76169
3	3	2	1	67.2496	69.0582	9.85649	10.7598
3	3	2	2	70.9384	70.6014	5.97882	8.76482
3	3	2	3	66.3586	69.5127	6.03087	10.6793
3	4	1	1	63.0504	65.3821	12.0957	11.8188
3	4	1	2	71.1792	69.3223	15.186	9.54085
3	4	1	3	62.2104	66.8942	9.17954	9.34815
3	4	2	1	67.7078	64.8459	7.96558	10.2994
3	4	2	2	66.616	67.7749	8.81586	10.3436
3	4	2	3	69.5542	67.2325	4.46844	9.68048
3	5	1	1	62.413	61.9007	14.7158	13.064
3	5	1	2	64.8054	67.7735	14.6995	11.0261
3	5	1	3	65.8368	67.1693	7.77484	9.37794
3	5	2	1	65.786	63.5133	10.0634	12.2856
3	5	2	2	67.4364	65.6513	7.78083	11.3804
3	5	2	3	66.8619	66.9166	3.40295	10.2814
3	6	1	1	64.8085	64.0375	16.7914	15.5523
3	6	1	2	66.9135	68.0204	12.9264	10.4992
3	6	1	3	69.4674	70.7281	9.16259	7.16039
3	6	2	1	65.3182	65.5035	9.92301	10.9264
3	6	2	2	71.1689	69.9936	6.58846	10.7177
3	6	2	3	67.2513	67.3313	8.15346	10.9992
3	7	1	1	67.8009	66.6568	17.1416	16.1555
3	7	1	2	60.8052	67.1715	10.9928	8.08471
3	7	1	3	63.7759	65.8862	15.8973	12.1729
3	7	2	1	65.7514	62.5402	9.70021	12.773
3	7	2	2	68.1047	66.0277	8.18663	10.699
3	7	2	3	63.0988	62.2899	10.577	11.6662
3	8	1	1	68.7672	68.0238	14.9905	14.0438
3	8	1	2	67.7746	63.5135	14.3808	10.451
3	8	1	3	66.4044	69.3228	15.7648	10.4894
3	8	2	1	61.99	61.4963	10.3927	12.555
3	8	2	2	61.6081	65.3428	11.4415	10.8727
3	8	2	3	69.1424	67.3518	10.0997	8.52723
3	9	1	1	66.9929	64.8229	11.9026	13.1155
3	9	1	2	67.8834	65.4683	11.0169	10.9802
3	9	1	3	71.8418	65.8778	14.8832	10.8029
3	9	1	4	67.5955	65.729	9.5591	8.16807
3	9	2	1	62.2633	62.8502	8.95977	13.3832
3	9	2	2	61.3762	64.1547	5.15118	10.5152
3	9	2	3	59.0319	65.8124	10.3501	10.4217
4	1	1	1	80.1189	77.6159	14.8837	10.6754
4	1	1	2	77.4814	75.8975	21.4468	16.3905
4	1	1	3	72.8397	74.3185	16.1405	11.7585
4	1	2	1	69.2011	73.2712	11.7985	10.4915
4	1	2	2	76.4143	76.5634	13.6769	12.7576
4	1	2	3	71.4265	71.6025	14.1312	15.7234
4	2	1	1	76.3954	78.2598	19.9859	15.7022
4	2	1	2	80.4923	78.5953	10.4513	10.7252
4	2	1	3	74.4769	76.64	9.80245	13.4551
4	2	2	1	79.0317	77.3856	11.1454	11.536
4	2	2	2	76.5762	74.9087	2.06911	13.52
4	2	2	3	73.7575	75.3696	9.03718	10.1685
4	3	1	1	77.7748	76.8393	20.7066	14.1705
4	3	1	2	79.4162	79.7025	17.2806	14.5989
4	3	1	3	84.213	76.5146	7.03766	9.23543
4	3	2	1	77.8715	78.7748	14.0198	11.5224
4	3	2	2	71.0132	79.6817	5.72101	12.7975
4	3	2	3	80.6342	78.0966	12.0765	13.6335
4	4	1	1	73.6508	73.8323	20.9797	13.3836
4	4	1	2	76.4444	77.134	19.6139	16.032
4	4	1	3	63.9659	76.2737	1.68949	12.2503
4	4	2	1	76.3431	75.9647	15.8523	12.4565
4	4	2	2	91.2213	77.2966	5.44831	11.6151
4	4	2	3	75.1416	76.7111	11.208	12.2736
4	5	1	1	81.8107	77.9209	12.8713	13.0713
4	5	1	2	77.8273	77.3671	17.0744	14.6575
4	5	1	3	75.0976	75.5631	20.2152	15.0409
4	5	2	1	71.1796	73.6932	16.0827	12.6092
4	5	2	2	75.525	74.2523	12.1564	15.2013
4	5	2	3	73.1784	73.3876	13.4562	13.5746
4	6	1	1	79.2086	78.8913	23.311	15.1483
4	6	1	2	77.2686	79.0132	18.8692	14.5496
4	6	1	3	68.1636	75.5686	13.2938	12.6271
4	6	2	1	77.5261	76.938	14.5759	12.9468
4	6	2	2	84.3458	74.9545	9.50841	14.466
4	6	2	3	78.172	78.0786	9.45953	12.1461
4	7	1	1	80.1026	77.5339	15.5727	11.798
4	7	1	2	78.7528	76.8434	16.7143	15.284
4	7	1	3	75.1792	75.275	16.3492	13.9579
4	7	2	1	74.9831	77.7322	12.6531	13.2768
4	7	2	2	74.3077	74.9785	5.13771	8.46421
4	7	2	3	70.9007	72.0166	9.02868	12.3864
4	8	1	1	72.5871	73.7559	20.284	14.7517
4	8	1	2	75.3869	75.9893	20.412	16.8945
4	8	1	3	71.3698	77.0729	17.2165	10.4095
4	8	2	1	76.0252	75.3573	12.2273	10.524
4	8	2	2	80.0463	74.3952	16.2698	14.7497
4	8	2	3	76.0776	74.3792	10.8678	12.8873
4	9	1	1	74.6037	77.0498	16.4575	13.7238
4	9	1	2	79.3258	78.4737	17.0554	14.796
4	9	1	3	75.2262	74.2708	3.3578	12.5668
4	9	2	1	80.6897	77.6792	12.5056	12.6886
4	9	2	2	76.6169	75.9582	0.773071	14.6309
4	9	2	3	69.9436	72.1815	8.07523	10.9245
5	1	1	1	60.178	59.6751	17.5331	15.9604
5	1	1	2	70.7678	62.5304	11.5246	11.6347
5	1	1	3	63.1205	65.0926	16.7939	7.99852
5	1	2	1	59.9353	67.6444	1.83068	5.75735
5	1	2	2	70.6566	72.4016	4.43148	5.9075
5	1	2	3	70.5205	67.3852	21.5597	17.982
5	2	1	1	65.9622	64.2068	14.6993	11.0201
5	2	1	2	71.7475	69.3751	8.07985	5.06697
5	2	1	3	66.8052	70.6933	20.0593	9.82559
5	2	2	1	70.4115	72.7294	7.57016	8.96356
5	2	2	2	72.6368	73.7274	8.45565	10.3599
5	2	2	3	76.9506	71.9604	11.0116	7.46077
5	3	1	1	67.9045	65.743	15.7595	14.2209
5	3	1	2	65.8913	66.0441	15.4134	13.7075
5	3	1	3	68.7572	71.8873	11.9218	8.39943
5	3	2	1	72.7649	73.9602	10.5675	9.55867
5	3	2	2	75.9129	75.582	10.1234	10.3938
5	3	2	3	74.2486	71.0689	19.3024	18.4755
5	4	1	1	70.225	68.8225	15.5702	11.5589
5	4	1	2	66.2737	69.8664	14.3071	10.5009
5	4	1	3	69.9237	73.3128	11.4625	7.34972
5	4	2	1	77.2984	77.8812	4.92745	5.93102
5	4	2	2	81.7839	77.9161	9.92953	10.7155
5	4	2	3	77.5128	72.7379	6.11661	8.70495
5	5	1	1	68.6232	68.8422	12.6529	11.1376
5	5	1	2	69.7492	70.6531	19.2527	15.6453
5	5	1	3	73.2539	72.3054	14.4618	9.54441
5	5	2	1	78.4597	77.5149	7.73778	10.1673
5	5	2	2	77.9857	77.4044	9.33176	9.87974
5	5	2	3	76.133	75.6551	11.7911	12.6994
5	6	1	1	71.0389	68.7129	12.6842	13.0137
5	6	1	2	71.3299	72.3824	16.9967	13.9481
5	6	1	3	70.4054	71.7986	10.5952	8.95699
5	6	2	1	75.1179	77.5994	3.71147	8.63488
5	6	2	2	79.2689	78.1402	9.82029	11.4875
5	6	2	3	77.0167	73.6587	7.10076	10.3577
5	7	1	1	67.6395	65.5305	18.4032	17.0321
5	7	1	2	72.8302	71.0403	15.2645	13.5403
5	7	1	3	70.6573	73.4685	8.04145	4.05136
5	7	2	1	76.8902	79.205	5.92325	10.0869
5	7	2	2	79.6031	80.6352	7.64797	11.0822
5	7	2	3	81.1004	76.8053	11.4018	13.2167
5	8	1	1	77.1056	68.6884	28.2036	13.6338
5	8	1	2	82.261	74.1221	5.97576	5.72754
5	8	1	3	78.7858	74.47	19.587	12.4156
5	8	2	1	71.7745	80.5054	21.8924	11.7135
5	8	2	2	71.3161	80.3843	8.70688	12.7214
5	8	2	3	77.2253	78.0201	6.6889	7.32315
5	9	1	1	70.4468	68.4961	16.937	14.052
5	9	1	2	77.587	69.8671	12.089	12.051
5	9	1	3	72.7701	71.9454	18.2239	14.8342
5	9	2	1	74.0407	76.2183	9.72579	12.0227
5	9	2	2	71.9819	78.9108	6.70548	12.0243
5	9	2	3	75.2777	74.8351	10.476	14.0247
5	10	1	1	67.7516	65.9952	12.3559	10.4069
5	10	1	2	88.3606	70.8485	8.28112	11.1514
5	10	1	3	76.5338	71.1421	13.7108	12.719
5	10	2	1	75.8832	77.1875	7.51768	9.483
5	10	2	2	57.5873	75.7487	5.80678	12.9992
5	10	2	3	70.4257	73.7411	6.11802	11.4679
6	1	1	1	62.1496	59.3984	20.6607	16.4144
6	1	1	2	40.8114	64.855	21.4967	19.4855
6	1	1	3	64.8029	65.4034	10.4935	12.2222
6	1	2	1	85.3398	63.6395	16.7992	17.2488
6	1	2	2	71.4158	68.6419	14.3906	17.1465
6	1	2	3	67.1363	67.7928	6.52375	12.8915
6	2	1	1	64.8577	68.6888	12.8361	8.14188
6	2	1	2	60.6045	66.0308	24.6407	20.7189
6	2	1	3	67.4397	68.1843	20.8664	11.9697
6	2	2	1	65.9972	61.5806	8.80748	10.0342
6	2	2	2	71.0799	66.4057	9.40429	11.6799
6	2	2	3	67.0746	67.6445	20.1359	17.8153
6	3	1	1	66.9685	66.7738	14.8719	13.2235
6	3	1	2	64.1887	66.859	22.4593	19.3493
6	3	1	3	62.4733	68.1716	15.6729	10.0056
6	3	2	1	66.93	67.5372	6.6045	8.27404
6	3	2	2	68.1999	65.1779	10.2349	10.1301
6	3	2	3	73.5676	68.3584	14.3381	13.469
6	4	1	1	69.7356	71.2959	16.8359	11.873
6	4	1	2	69.0126	69.2979	19.7909	16.9133
6	4	1	3	63.2785	69.281	18.6846	13.5853
6	4	2	1	71.6107	70.4712	8.81407	13.2048
6	4	2	2	71.8376	71.2536	0.56167	4.62364
6	4	2	3	75.7728	70.2113	13.0069	17.671
6	5	1	1	68.6055	66.243	14.0005	9.16865
6	5	1	2	68.509	69.9199	18.9927	13.7523
6	5	1	3	66.3787	70.9433	12.6423	9.87252
6	5	2	1	71.8997	71.5442	12.8729	12.0527
6	5	2	2	73.5486	72.1888	7.96922	6.97015
6	5	2	3	71.1113	68.7695	11.9116	13.3741
6	6	1	1	64.6557	67.9244	18.8231	14.7149
6	6	1	2	71.8311	69.0614	16.0569	13.6769
6	6	1	3	72.0063	72.8378	15.5946	13.0147
6	6	2	1	67.4086	70.1978	8.39353	11.2375
6	6	2	2	72.7099	70.083	15.8576	18.0508
6	6	2	3	72.4049	71.2523	8.92072	12.1119
6	7	1	1	70.426	68.0222	17.5343	14.6599
6	7	1	2	69.6109	69.1916	18.881	13.5864
6	7	1	3	63.7058	72.8816	16.328	13.0473
6	7	2	1	70.1124	70.0902	10.7318	11.1879
6	7	2	2	73.5394	69.9487	11.4183	17.9606
6	7	2	3	72.6443	71.3124	13.1322	12.0659
6	8	1	1	70.143	70.9241	12.8042	12.984
6	8	1	2	67.3363	70.3157	12.4748	16.5313
6	8	1	3	58.7112	70.3812	14.9202	12.5007
6	8	2	1	72.6814	69.6762	8.84228	12.2351
6	8	2	2	71.8076	69.7158	7.11203	13.6138
6	8	2	3	76.5636	67.078	0.830186	15.4907
6	9	1	1	64.6839	66.5284	13.6147	9.71446
6	9	1	2	69.7104	68.2928	17.9516	14.0943
6	9	1	3	68.7899	68.5098	14.3309	10.8106
6	9	2	1	67.0677	69.268	12.1603	9.70887
6	9	2	2	75.9599	72.4586	7.43092	7.71176
6	9	2	3	68.16	69.0057	15.7213	15.6704
7	1	1	1	73.0031	66.4471	7.76652	11.043
7	1	1	2	74.725	70.4132	10.9087	9.22257
7	1	1	3	75.1494	71.9142	11.7609	9.4634
7	1	2	1	67.8301	75.0665	1.22949	8.46045
7	1	2	2	71.1588	74.9603	7.38166	10.9159
7	1	2	3	71.4756	73.9394	3.28268	8.15059
7	2	1	1	74.8723	71.0572	24.4475	9.70992
7	2	1	2	81.2193	72.8402	7.58663	10.2609
7	2	1	3	65.3232	72.2003	12.6048	8.25473
7	2	2	1	64.5656	73.8242	14.4653	11.0042
7	2	2	2	80.1453	75.4449	4.57956	7.8789
7	2	2	3	72.5787	73.0047	5.78227	8.53384
7	3	1	1	85.6015	72.6691	10.835	11.313
7	3	1	2	81.3789	74.4717	17.334	15.7634
7	3	1	3	75.3965	74.6284	9.92463	12.9814
7	3	2	1	65.7415	77.7627	6.25547	5.15905
7	3	2	2	72.8391	78.1507	5.63697	7.9572
7	3	2	3	75.1254	77.8552	8.14007	5.70838
7	4	1	1	75.9751	74.6136	11.4086	8.06335
7	4	1	2	74.2559	75.4824	9.89322	6.9645
7	4	1	3	69.0395	73.8822	14.5367	9.70486
7	4	2	1	80.5702	78.1053	5.65279	8.10636
7	4	2	2	84.1272	77.462	4.92906	7.0997
7	4	2	3	75.8721	78.7853	7.34227	8.51477
7	5	1	1	77.7698	70.2876	4.53276	8.50873
7	5	1	2	70.858	70.3117	14.3984	10.7594
7	5	1	3	77.602	72.1607	13.1943	11.7796
7	5	2	1	66.0501	72.8957	0.615625	9.24564
7	5	2	2	71.049	73.0681	5.35029	7.39044
7	5	2	3	68.2705	71.9343	4.72149	9.70296
7	6	1	1	80.879	75.424	16.7919	7.86328
7	6	1	2	75.5734	73.8285	13.6527	11.2877
7	6	1	3	65.3426	74.5528	15.3694	9.2559
7	6	2	1	71.8123	76.2413	13.801	10.9917
7	6	2	2	86.1767	76.0605	7.03202	8.02164
7	6	2	3	70.7376	74.6511	7.19913	9.04098
7	7	1	1	75.4372	72.3595	15.7081	9.65652
7	7	1	2	73.0095	73.2207	12.1587	10.7376
7	7	1	3	73.5389	73.8401	12.1278	9.51544
7	7	2	1	74.2635	76.0536	13.8247	9.80655
7	7	2	2	77.0867	75.6676	11.3103	10.3495
7	7	2	3	73.2917	75.3199	7.01538	8.17442
7	8	1	1	74.4856	72.7576	9.14948	7.03426
7	8	1	2	80.0723	72.4285	13.1147	12.843
7	8	1	3	69.7212	70.2364	18.1084	11.8109
7	8	2	1	71.7526	73.5982	8.0514	10.3934
7	8	2	2	66.0709	72.8821	10.0675	10.9489
7	8	2	3	72.8387	72.2132	7.63568	10.3006
7	9	1	1	73.8183	70.5723	11.2281	12.493
7	9	1	2	79.5204	73.3354	11.0273	10.8484
7	9	1	3	78.4026	73.7446	12.4316	8.05719
7	9	2	1	70.4031	73.5376	5.21795	11.6133
7	9	2	2	66.9907	74.1634	6.08231	10.3018
7	9	2	3	69.8116	73.4438	7.97925	10.1398
8	1	1	1	66.4047	67.0214	18.01	15.8209
8	1	1	2	72.5412	72.7418	17.4925	15.2104
8	1	1	3	72.6395	72.2337	19.034	16.0063
8	1	2	1	73.6145	72.4233	13.91	15.1556
8	1	2	2	76.5894	76.4471	14.9328	14.9817
8	2	1	1	71.1106	69.9114	20.8749	17.6138
8	2	1	2	74.2045	74.8138	17.5315	14.7496
8	2	1	3	73.3127	72.5373	14.3531	12.8787
8	2	2	1	74.9377	74.8891	15.3828	14.8462
8	2	2	2	80.09	79.6575	11.6137	12.2059
8	3	1	1	69.2316	66.9638	18.5623	14.3133
8	3	1	2	68.5776	66.9026	19.4738	13.8233
8	3	1	3	71.5362	72.4766	19.0282	11.6896
8	3	2	1	66.3188	68.0826	19.7385	16.8318
8	3	2	2	71.6398	72.6754	6.16148	8.55184
8	3	2	3	73.5236	73.1342	13.5487	10.5823
8	4	1	1	72.1743	69.7917	18.1968	13.7379
8	4	1	2	72.0596	70.954	17.8246	14.2973
8	4	2	1	71.9591	74.2344	16.7464	13.8897
8	4	2	2	76.0008	77.6602	11.1489	12.585
8	5	1	1	71.1449	70.3615	19.2478	15.1054
8	5	1	2	75.3372	73.0801	18.0804	14.0372
8	5	1	3	70.3881	71.3195	17.187	13.9167
8	5	2	1	73.644	74.065	14.7735	14.6721
8	5	2	2	71.934	75.1331	12.2588	14.3492
8	5	2	3	74.2595	73.4244	10.2849	13.7465
8	6	1	1	69.2146	68.1981	18.1357	15.8326
8	6	1	2	69.5475	71.82	8.91615	14.5689
8	6	1	3	76.9678	73.6145	12.2876	10.6091
8	6	2	1	74.2506	72.1707	8.03121	15.9067
8	6	2	2	70.8342	71.2554	10.1399	11.1326
8	6	2	3	67.1005	70.6349	8.40312	10.525
8	7	1	1	66.2467	65.2399	17.8515	13.5752
8	7	1	2	71.888	71.328	17.0063	14.3461
8	7	1	3	74.3955	74.1201	22.5853	13.2433
8	7	2	1	67.2285	69.2933	17.5591	15.5509
8	7	2	2	71.1675	70.4372	10.7223	10.9114
8	7	2	3	71.9972	72.0562	16.7815	13.5585
8	8	1	1	66.9588	67.2404	18.1152	15.2531
8	8	1	2	73.282	71.4227	13.7469	11.0331
8	8	1	3	72.0006	71.514	16.898	13.9384
8	8	2	1	71.025	72.329	11.0263	12.6424
8	8	2	2	72.7712	73.1848	11.3896	12.6551
8	8	2	3	72.0745	71.9296	10.4135	13.5042
8	9	1	1	71.6891	70.3281	20.5844	15.4782
8	9	1	2	72.6212	73.5903	18.4126	13.6096
8	9	1	3	64.7195	71.3234	17.3102	10.6041
8	9	2	1	73.708	74.8955	19.1615	15.8149
8	9	2	2	75.9417	74.0109	6.67724	11.082
8	9	2	3	78.1895	72.1743	13.9549	10.8548
8	10	1	1	67.3445	67.4911	17.4687	14.7118
8	10	1	2	87.0985	71.087	5.94407	13.5749
8	10	1	3	72.5384	74.5865	13.7199	13.2157
8	10	2	1	55.1499	70.9842	2.91612	13.4814
8	10	2	2	77.3048	75.2902	6.92569	9.30183
8	10	2	3	72.3207	70.784	12.0521	14.6817
9	1	1	1	90.8945	72.7773	0.922382	6.26567
9	1	1	2	72.2691	73.0138	11.829	9.30811
9	1	1	3	75.2269	76.911	14.0092	6.91169
9	1	2	1	50.7351	67.9669	0.781229	7.9312
9	1	2	2	71.3512	68.6318	12.5942	7.88253
9	1	2	3	69.2939	69.9031	8.75893	8.63776
9	2	1	1	89.1033	75.3544	0.689326	9.37617
9	2	1	2	69.5384	72.5572	15.9795	10.2307
9	2	1	3	68.1363	75.054	7.49022	4.90854
9	2	2	1	58.2475	71.6028	6.29763	4.61593
9	2	2	2	79.2614	69.7228	11.1502	8.99428
9	2	2	3	70.1311	68.5773	14.4452	12.9185
9	3	1	1	86.9616	73.2869	1.67227	8.68622
9	3	1	2	67.7933	69.4008	12.2582	11.3473
9	3	1	3	66.2232	74.8984	17.1658	9.68767
9	3	2	1	59.3026	71.0488	5.0052	7.71102
9	3	2	2	81.9823	71.4415	14.432	9.72675
9	3	2	3	66.3878	68.8852	11.0547	10.1574
9	4	1	1	84.0765	72.0275	23.4959	8.9721
9	4	1	2	69.1565	71.3916	15.2369	12.5202
9	4	1	3	73.4319	71.7216	18.9158	8.87934
9	4	2	1	58.5219	70.1935	19.9527	9.0104
9	4	2	2	75.2742	72.2602	19.9909	11.742
9	4	2	3	67.7451	68.0468	12.5153	12.4536
9	5	1	1	79.7956	73.6925	7.25504	11.4011
9	5	1	2	72.6626	71.7713	7.3309	7.06966
9	5	1	3	68.6221	73.5113	11.8468	6.73427
9	5	2	1	61.9954	69.1508	1.47772	6.73936
9	5	2	2	75.7914	72.449	9.0683	7.9603
9	5	2	3	71.9034	68.7156	11.786	10.8445
9	6	1	1	78.3254	70.7782	4.81689	11.5363
9	6	1	2	66.96	72.8223	16.0414	11.3411
9	6	1	3	73.7408	74.0496	14.4132	9.29464
9	6	2	1	65.6045	68.0337	4.69935	8.03185
9	6	2	2	75.5208	70.7726	16.1837	10.9274
9	6	2	3	65.2698	68.076	8.11754	10.673
9	7	1	1	77.8989	72.6995	2.05754	6.08383
9	7	1	2	70.8683	69.4268	12.3346	10.9403
9	7	1	3	63.3238	68.3527	11.3207	11.8272
9	7	2	1	63.404	69.5969	0.837825	8.78853
9	7	2	2	75.0565	71.0013	10.6144	12.2952
9	7	2	3	68.2797	67.5582	8.20304	8.81075
9	8	1	1	76.165	74.8418	11.5618	10.2401
9	8	1	2	75.9946	70.8707	14.0657	10.5798
9	8	1	3	78.2401	73.4142	11.1118	7.24926
9	8	2	1	70.198	70.0857	10.4549	9.93871
9	8	2	2	67.6444	72.872	8.20051	7.30897
9	8	2	3	60.4082	67.0449	2.73013	8.20807
9	9	1	1	72.1786	71.8982	12.475	11.4443
9	9	1	2	72.4536	73.2547	18.3232	9.31794
9	9	1	3	68.5915	72.4382	17.4492	6.33496
9	9	2	1	74.2441	71.3869	7.80681	7.76786
9	9	2	2	73.5017	70.8718	19.22	10.7541
10	1	1	1	73.2251	71.4172	13.4103	12.9241
10	1	1	2	76.8252	73.0309	17.1874	14.1978
10	1	1	3	83.8383	77.2478	17.9669	14.409
10	1	2	1	79.2624	81.7719	9.11794	10.4142
10	1	2	2	82.236	85.6676	14.2768	13.934
10	1	2	3	78.3612	83.7487	14.2261	16.7474
10	2	1	1	78.1033	76.155	20.9542	13.9311
10	2	1	2	85.4387	81.2768	19.4579	14.1734
10	2	2	1	85.2445	87.2276	12.9672	15.7974
10	2	2	2	82.7881	89.7784	6.95248	11.0338
10	3	1	1	84.1449	79.509	18.8055	13.9803
10	3	1	2	87.6436	82.187	11.7999	9.01013
10	3	1	3	86.801	78.2047	9.35368	10.1882
10	3	2	1	82.7971	86.617	9.80445	13.1479
10	3	2	2	71.4705	83.6603	1.36062	12.1476
10	4	1	1	77.1548	75.7879	18.4936	14.0071
10	4	1	2	83.0304	80.4237	13.8832	9.85831
10	4	1	3	77.1102	77.046	7.15762	12.1025
10	4	2	1	83.4031	84.3418	10.4996	13.0802
10	4	2	2	79.7178	83.2451	5.68777	17.8845
10	4	2	3	82.4253	79.781	7.42468	12.6483
10	5	1	1	80.5399	84.3882	22.4046	10.4207
10	5	1	2	80.2753	86.4716	15.8946	5.503
10	5	1	3	80.959	86.6613	2.61711	3.12221
10	5	2	1	82.8806	77.8369	14.5754	5.77627
10	5	2	2	81.0859	76.4295	2.35445	8.16282
10	6	1	1	79.5847	76.0746	21.0955	14.403
10	6	1	2	82.1302	79.867	16.1028	14.8095
10	6	1	3	81.1751	80.9215	11.7259	12.6578
10	6	2	1	84.8809	87.2427	13.7854	14.3485
10	6	2	2	83.7922	84.8197	5.85128	13.0039
10	7	1	1	82.4543	79.7941	15.0887	14.9951
10	7	1	2	83.9598	81.6736	18.5405	16.1708
10	7	1	3	83.3621	79.7053	10.5836	9.46385
10	7	2	1	83.0037	85.1521	9.98454	13.0833
10	7	2	2	81.806	85.5665	6.95548	8.86789
10	8	1	1	160.37	71.7868	109.59	17.4299
10	8	1	2	77.999	75.1212	15.5759	14.2599
10	8	1	3	74.3325	76.5668	16.0831	12.6016
10	8	2	1	83.8252	84.3473	12.6141	15.26
10	8	2	2	83.7929	83.3632	14.9532	15.6296
10	9	1	1	76.163	74.9978	21.725	19.2763
10	9	1	2	80.8496	79.3851	18.3576	15.0491
10	9	1	3	97.659	79.1756	7.67586	12.2599
10	9	2	1	82.6502	83.8378	12.2637	16.7684
10	9	2	2	65.3455	84.4445	9.39461	21.4903
10	10	1	1	71.8726	69.2613	21.346	19.2598
10	10	1	2	80.5508	77.2905	15.3645	13.5674
10	10	1	3	81.0007	77.7689	14.5454	12.2175
10	10	2	1	81.4721	83.5248	11.3355	14.9458
10	10	2	2	79.2416	83.5262	15.8942	19.3684
