# Supplementary material for: Validation of enhanced kinect sensor based motion capturing for gait assessment
Source: PLoS One. 2017 Apr 14;12(4):e0175813. doi: 10.1371/journal.pone.0175813 (PMC5391956; doi:10.1371/journal.pone.0175813)
Supplement: S1 File — (ZIP) [file pone.0175813.s004.zip › Data/StepWidthLength_twoSidedKinectVicon.xls]

## Sheet: SingleSteps
Subject	Trial	Side (1=right,2=left)	StepOfSide	StepLengthKinect (cm)	StepLengthVicon (cm)	StepWidthKinect (cm)	StepWidthVicon (cm)
1	1	1	1	61.4117	62.2906	12.2144	10.228
1	1	1	2	73.8434	71.8862	10.9074	11.153
1	1	1	3	71.7917	71.8716	9.30197	7.95469
1	1	2	1	77.7005	75.6074	0.66333	3.58297
1	1	2	2	76.1535	78.8687	6.07933	9.83278
1	1	2	3	77.1108	76.1428	10.172	11.6126
1	2	1	1	79.8416	73.0473	8.77652	7.89829
1	2	1	2	75.7586	73.8452	13.0323	10.9022
1	2	1	3	82.1429	79.5188	10.2168	9.21378
1	2	2	1	78.0953	83.9137	6.42337	-1.79317
1	2	2	2	78.096	80.6999	13.3615	16.4823
1	3	1	1	77.4912	76.2609	11.2206	10.2781
1	3	1	2	77.4253	75.8881	10.0897	9.36937
1	3	1	3	76.4835	74.0551	6.94154	6.34887
1	3	2	1	84.7329	85.9995	5.21584	6.659
1	3	2	2	80.0222	82.4722	7.08403	8.93656
1	4	1	1	71.4372	70.5229	12.542	11.3809
1	4	1	2	78.2744	77.7307	12.1398	8.59684
1	4	1	3	77.8957	75.1962	10.6755	8.69584
1	4	2	1	85.9125	85.7213	4.70456	7.2525
1	4	2	2	80.2968	83.2959	6.63444	9.43721
1	5	1	1	79.9249	68.8152	6.98447	8.39049
1	5	1	2	78.1972	75.1337	10.2329	8.26183
1	5	1	3	75.3548	72.9473	11.648	10.7177
1	5	2	1	71.9415	81.2081	2.15965	8.18481
1	5	2	2	77.0893	81.4558	4.35385	7.68329
1	5	2	3	75.8506	74.4756	7.95747	13.0833
1	6	1	1	69.6423	68.3454	14.118	10.3
1	6	1	2	76.8262	72.8624	14.1721	11.7048
1	6	1	3	77.1898	75.6572	12.3966	8.64679
1	6	2	1	76.9789	78.3795	11.0228	11.6029
1	6	2	2	79.1014	81.4407	4.02867	4.72131
1	6	2	3	76.1756	77.0877	6.66233	11.2308
1	7	1	1	68.4106	65.929	16.4556	13.6596
1	7	1	2	73.0657	70.4844	15.4886	14.0703
1	7	1	3	71.6141	69.3039	14.7581	14.6958
1	7	2	1	78.6714	79.9872	10.9591	10.2883
1	7	2	2	74.2814	76.6173	11.2283	13.0907
1	7	2	3	70.7099	72.0585	11.5874	15.6732
1	8	1	1	70.8509	65.7259	11.5008	10.5883
1	8	1	2	74.6185	71.495	10.847	9.66711
1	8	1	3	74.8967	73.3316	10.504	9.24786
1	8	2	1	69.3786	74.5916	7.26432	8.86492
1	8	2	2	75.834	78.1161	7.20169	10.2129
1	8	2	3	79.242	77.9937	7.50027	9.34442
1	9	1	1	69.3014	67.4344	14.6029	10.525
1	9	1	2	73.437	71.7102	10.2404	7.96579
1	9	1	3	74.4101	73.4815	11.1608	9.96624
1	9	2	1	78.6744	80.8019	5.7356	7.07838
1	9	2	2	81.3317	81.0196	9.01691	12.4018
1	9	2	3	75.393	75.7385	3.79142	10.0224
1	10	1	1	68.4816	67.7522	15.4892	13.0478
1	10	1	2	76.7331	72.9192	15.8343	14.2974
1	10	1	3	73.0543	75.0468	3.87303	6.90961
1	10	2	1	79.2762	79.8639	8.63457	11.1975
1	10	2	2	81.8854	80.9625	0.382536	7.90675
1	10	2	3	79.4348	76.8812	8.04079	16.0562
2	1	1	1	65.9848	63.9337	14.8139	18.1492
2	1	1	2	64.2868	65.4863	11.5671	12.742
2	1	1	3	66.0973	66.0694	12.8242	15.0549
2	1	2	1	73.332	70.8207	13.4725	14.263
2	1	2	2	73.1966	72.3221	15.0963	12.5934
2	1	2	3	70.3633	70.504	20.9324	17.9935
2	2	1	1	72.4883	66.8213	14.7049	14.3635
2	2	1	2	73.3552	71.677	12.2687	11.5433
2	2	1	3	74.6358	72.2447	14.2803	15.2579
2	2	2	1	69.8935	74.3757	15.9179	12.8763
2	2	2	2	70.4346	71.9941	17.7436	14.5434
2	2	2	3	73.9889	71.9277	19.8378	17.6447
2	3	1	1	70.0309	65.9221	16.9609	16.3528
2	3	1	2	71.5271	69.7771	11.5902	11.003
2	3	1	3	70.1348	71.941	8.92696	9.06245
2	3	2	1	73.4038	76.0631	13.4893	12.0354
2	3	2	2	78.5077	76.5768	13.6212	11.606
2	3	2	3	76.5611	75.1235	17.7511	15.9461
2	4	1	1	76.2829	67.7434	15.7686	15.4745
2	4	1	2	73.307	72.5032	11.085	10.2949
2	4	1	3	73.078	72.3156	13.3312	13.8081
2	4	2	1	65.8182	72.7609	15.3601	13.8568
2	4	2	2	73.8226	72.4065	14.1572	11.9355
2	4	2	3	77.486	77.4631	13.0815	10.9544
2	5	1	1	69.5617	65.3471	16.5457	16.0071
2	5	1	2	70.729	69.0666	14.8377	13.1913
2	5	1	3	77.0878	73.0829	11.8666	12.3552
2	5	2	1	72.2056	75.983	18.594	15.8582
2	5	2	2	79.1852	75.4476	14.2306	11.4072
2	5	2	3	63.3522	71.7863	19.8763	18.6601
2	6	1	1	74.5808	67.77	13.5264	11.8219
2	6	1	2	69.0344	67.2317	11.8758	10.768
2	6	1	3	68.1079	67.5813	10.8605	11.8674
2	6	2	1	67.0976	71.9219	10.7869	6.64473
2	6	2	2	70.7015	71.0294	17.2289	14.7319
2	6	2	3	71.6386	71.7958	20.1396	17.4841
2	7	1	1	74.1897	64.744	10.9998	13.7577
2	7	1	2	69.8515	69.7066	11.4415	11.3403
2	7	1	3	68.0492	69.1271	12.2345	13.9948
2	7	2	1	65.7727	71.9794	13.1198	14.8021
2	7	2	2	75.2892	73.4939	12.3066	11.5977
2	7	2	3	75.5074	73.181	13.2942	12.0461
2	8	1	1	66.37	62.6531	14.5493	14.3784
2	8	1	2	68.0703	66.9561	10.0894	9.99429
2	8	1	3	69.879	69.0987	11.8484	13.7246
2	8	2	1	68.7346	70.4468	16.0908	14.4473
2	8	2	2	75.4599	74.5251	13.4203	11.4478
2	8	2	3	71.9805	72.1135	16.4384	16.0215
2	9	1	1	74.7762	67.2962	17.6155	13.875
2	9	1	2	71.1319	69.9035	15.162	12.9911
2	9	1	3	75.3835	75.4872	8.52262	10.0761
2	9	2	1	70.7864	76.3838	16.1477	11.6203
2	9	2	2	78.1914	76.7573	14.7699	13.6496
2	9	2	3	77.143	74.5152	14.5507	13.6354
3	1	1	1	73.877	73.526	12.2478	11.0218
3	1	1	2	67.0035	68.927	13.7055	11.2861
3	1	1	3	66.4706	68.9224	14.7696	12.2495
3	1	2	1	66.0525	67.2262	5.41055	10.3833
3	1	2	2	71.1591	67.8969	6.76456	11.603
3	1	2	3	69.8767	66.1222	7.34514	11.4971
3	2	1	1	64.0785	65.4619	14.5017	15.0383
3	2	1	2	68.5903	69.1102	10.0901	10.9251
3	2	1	3	63.0854	69.0363	6.8859	6.55629
3	2	2	1	67.5039	65.9774	7.07544	10.2927
3	2	2	2	72.1577	69.2845	5.70204	10.5686
3	2	2	3	68.4436	65.4422	8.99912	12.0623
3	3	1	1	67.8608	66.8206	11.7021	9.85492
3	3	1	2	67.4104	69.1343	8.99455	7.98008
3	3	1	3	72.0407	71.1566	11.2207	9.76169
3	3	2	1	68.7037	69.0582	9.20363	10.7598
3	3	2	2	71.0979	70.6014	6.41081	8.76482
3	3	2	3	72.4056	69.5127	4.43552	10.6793
3	4	1	1	61.8569	65.3821	12.7534	11.8188
3	4	1	2	69.4419	69.3223	10.9246	9.54085
3	4	1	3	62.003	66.8942	10.0884	9.34815
3	4	2	1	67.6831	64.8459	7.19281	10.2994
3	4	2	2	69.1552	67.7749	6.64497	10.3436
3	4	2	3	70.0287	67.2325	5.47692	9.68048
3	5	1	1	62.2803	61.9007	14.9863	13.064
3	5	1	2	64.5836	67.7735	13.1646	11.0261
3	5	1	3	64.5517	67.1693	9.52926	9.37794
3	5	2	1	65.7376	63.5133	9.63884	12.2856
3	5	2	2	67.8383	65.6513	7.78699	11.3804
3	5	2	3	69.9061	66.9166	5.50567	10.2814
3	6	1	1	64.0767	64.0375	16.3493	15.5523
3	6	1	2	65.8759	68.0204	11.3814	10.4992
3	6	1	3	68.9028	70.7281	8.1489	7.16039
3	6	2	1	65.2955	65.5035	8.57131	10.9264
3	6	2	2	72.0927	69.9936	7.1065	10.7177
3	6	2	3	69.2607	67.3313	7.92416	10.9992
3	7	1	1	67.8	66.6568	16.7832	16.1555
3	7	1	2	61.187	67.1715	11.5104	8.08471
3	7	1	3	63.5192	65.8862	13.555	12.1729
3	7	2	1	64.9433	62.5402	11.5663	12.773
3	7	2	2	67.677	66.0277	7.58549	10.699
3	7	2	3	65.5786	62.2899	7.85712	11.6662
3	8	1	1	68.3283	68.0238	14.7461	14.0438
3	8	1	2	65.4357	63.5135	11.2649	10.451
3	8	1	3	67.566	69.3228	11.9783	10.4894
3	8	2	1	61.7829	61.4963	11.0044	12.555
3	8	2	2	63.1667	65.3428	8.6555	10.8727
3	8	2	3	73.404	67.3518	4.25617	8.52723
3	9	1	1	65.9513	64.8229	13.0072	13.1155
3	9	1	2	64.7777	65.4683	11.405	10.9802
3	9	1	3	67.178	65.8778	9.55484	10.8029
3	9	1	4	63.9112	65.729	8.47886	8.16807
3	9	2	1	63.0274	62.8502	9.62705	13.3832
3	9	2	2	64.6187	64.1547	6.14593	10.5152
3	9	2	3	65.7577	65.8124	5.7567	10.4217
4	1	1	1	77.5203	77.6159	13.0899	10.6754
4	1	1	2	75.9852	75.8975	19.6815	16.3905
4	1	1	3	73.2804	74.3185	14.3569	11.7585
4	1	2	1	72.3003	73.2712	10.9319	10.4915
4	1	2	2	76.3899	76.5634	11.4206	12.7576
4	1	2	3	74.4631	71.6025	13.2246	15.7234
4	2	1	1	75.9363	78.2598	19.6957	15.7022
4	2	1	2	76.9314	78.5953	13.5085	10.7252
4	2	1	3	75.8224	76.64	16.1941	13.4551
4	2	2	1	80.0812	77.3856	12.3643	11.536
4	2	2	2	76.6941	74.9087	11.3776	13.52
4	2	2	3	77.57	75.3696	8.07518	10.1685
4	3	1	1	78.3108	76.8393	16.0136	14.1705
4	3	1	2	77.3026	79.7025	18.7052	14.5989
4	3	1	3	77.1116	76.5146	11.4628	9.23543
4	3	2	1	78.3795	78.7748	9.82505	11.5224
4	3	2	2	79.3381	79.6817	11.6681	12.7975
4	3	2	3	80.6347	78.0966	12.4833	13.6335
4	4	1	1	74.5993	73.8323	19.0819	13.3836
4	4	1	2	74.8661	77.134	20.0418	16.032
4	4	1	3	76.2104	76.2737	15.2098	12.2503
4	4	2	1	76.0842	75.9647	13.5087	12.4565
4	4	2	2	79.8258	77.2966	9.86286	11.6151
4	4	2	3	75.7049	76.7111	11.1474	12.2736
4	5	1	1	81.7138	77.9209	16.6039	13.0713
4	5	1	2	75.1972	77.3671	16.4539	14.6575
4	5	1	3	70.7286	75.5631	18.1965	15.0409
4	5	2	1	72.3493	73.6932	13.9709	12.6092
4	5	2	2	80.0405	74.2523	11.9205	15.2013
4	5	2	3	76.0394	73.3876	12.0376	13.5746
4	6	1	1	79.6514	78.8913	19.3721	15.1483
4	6	1	2	75.3071	79.0132	18.4914	14.5496
4	6	1	3	72.4532	75.5686	15.8653	12.6271
4	6	2	1	78.8824	76.938	10.8336	12.9468
4	6	2	2	79.1334	74.9545	12.3053	14.466
4	6	2	3	80.5078	78.0786	8.47587	12.1461
4	7	1	1	79.365	77.5339	15.5332	11.798
4	7	1	2	79.3622	76.8434	18.4364	15.284
4	7	1	3	73.3524	75.275	15.2424	13.9579
4	7	2	1	74.5921	77.7322	13.121	13.2768
4	7	2	2	75.1217	74.9785	5.21433	8.46421
4	7	2	3	73.7735	72.0166	10.1688	12.3864
4	8	1	1	72.8218	73.7559	19.0031	14.7517
4	8	1	2	75.9387	75.9893	20.0493	16.8945
4	8	1	3	71.4431	77.0729	12.9136	10.4095
4	8	2	1	75.63	75.3573	10.2523	10.524
4	8	2	2	79.5993	74.3952	12.6441	14.7497
4	8	2	3	77.6965	74.3792	11.7249	12.8873
4	9	1	1	77.5854	77.0498	15.0629	13.7238
4	9	1	2	76.5183	78.4737	17.4979	14.796
4	9	1	3	74.7775	74.2708	12.0425	12.5668
4	9	2	1	79.8025	77.6792	11.8127	12.6886
4	9	2	2	77.0465	75.9582	10.4527	14.6309
4	9	2	3	73.6786	72.1815	8.55476	10.9245
5	1	1	1	59.6206	59.6751	17.4678	15.9604
5	1	1	2	65.8641	62.5304	12.1336	11.6347
5	1	1	3	64.761	65.0926	11.8147	7.99852
5	1	2	1	62.3729	67.6444	2.05667	5.75735
5	1	2	2	72.2672	72.4016	5.35652	5.9075
5	1	2	3	68.5633	67.3852	17.3235	17.982
5	2	1	1	65.2065	64.2068	14.9937	11.0201
5	2	1	2	71.8951	69.3751	9.37642	5.06697
5	2	1	3	69.3619	70.6933	13.8938	9.82559
5	2	2	1	70.615	72.7294	8.62979	8.96356
5	2	2	2	72.7105	73.7274	8.89944	10.3599
5	2	2	3	75.1787	71.9604	5.39666	7.46077
5	3	1	1	68.3261	65.743	16.2033	14.2209
5	3	1	2	65.5908	66.0441	15.101	13.7075
5	3	1	3	70.0219	71.8873	10.542	8.39943
5	3	2	1	74.0891	73.9602	10.0392	9.55867
5	3	2	2	75.4528	75.582	10.8153	10.3938
5	3	2	3	72.993	71.0689	17.7642	18.4755
5	4	1	1	62.5722	68.8225	16.352	11.5589
5	4	1	2	63.5438	69.8664	13.0575	10.5009
5	4	1	3	68.7982	73.3128	10.5303	7.34972
5	4	2	1	87.5361	77.8812	5.61315	5.93102
5	4	2	2	83.6398	77.9161	9.18334	10.7155
5	4	2	3	76.4359	72.7379	5.93665	8.70495
5	5	1	1	68.3512	68.8422	13.0823	11.1376
5	5	1	2	69.3776	70.6531	17.7904	15.6453
5	5	1	3	71.0859	72.3054	12.5489	9.54441
5	5	2	1	80.3411	77.5149	8.25398	10.1673
5	5	2	2	78.3889	77.4044	7.65741	9.87974
5	5	2	3	78.6864	75.6551	8.69085	12.6994
5	6	1	1	69.5912	68.7129	14.8906	13.0137
5	6	1	2	70.4023	72.3824	15.8687	13.9481
5	6	1	3	70.8312	71.7986	10.5066	8.95699
5	6	2	1	77.7788	77.5994	5.95748	8.63488
5	6	2	2	79.401	78.1402	9.28933	11.4875
5	6	2	3	77.1046	73.6587	7.70821	10.3577
5	7	1	1	65.2729	65.5305	20.0401	17.0321
5	7	1	2	70.6917	71.0403	16.7736	13.5403
5	7	1	3	69.4504	73.4685	6.75974	4.05136
5	7	2	1	78.8137	79.205	8.67173	10.0869
5	7	2	2	84.1115	80.6352	7.89275	11.0822
5	7	2	3	80.6458	76.8053	10.615	13.2167
5	8	1	1	72.3439	68.6884	14.341	13.6338
5	8	1	2	74.3653	74.1221	8.67586	5.72754
5	8	1	3	76.5167	74.47	17.6653	12.4156
5	8	2	1	76.6449	80.5054	8.22163	11.7135
5	8	2	2	80.1706	80.3843	11.2761	12.7214
5	8	2	3	78.8082	78.0201	6.32087	7.32315
5	9	1	1	71.3443	68.4961	22.8468	14.052
5	9	1	2	70.5242	69.8671	14.1695	12.051
5	9	1	3	72.4054	71.9454	17.4967	14.8342
5	9	2	1	72.8988	76.2183	16.0134	12.0227
5	9	2	2	78.6745	78.9108	8.33493	12.0243
5	9	2	3	76.5331	74.8351	10.0898	14.0247
5	10	1	1	68.4133	65.9952	12.2341	10.4069
5	10	1	2	73.9775	70.8485	14.3103	11.1514
5	10	1	3	74.8915	71.1421	14.5415	12.719
5	10	2	1	75.4704	77.1875	8.02819	9.483
5	10	2	2	71.5695	75.7487	11.3081	12.9992
5	10	2	3	73.2781	73.7411	7.12601	11.4679
6	1	1	1	59.6646	59.3984	21.1279	16.4144
6	1	1	2	60.8713	64.855	22.8432	19.4855
6	1	1	3	64.8708	65.4034	14.846	12.2222
6	1	2	1	68.228	63.6395	17.9128	17.2488
6	1	2	2	71.4234	68.6419	14.9148	17.1465
6	1	2	3	67.7506	67.7928	11.9489	12.8915
6	2	1	1	64.9258	68.6888	12.8276	8.14188
6	2	1	2	61.871	66.0308	24.5733	20.7189
6	2	1	3	64.8931	68.1843	15.2221	11.9697
6	2	2	1	65.1382	61.5806	9.38702	10.0342
6	2	2	2	70.6043	66.4057	8.79244	11.6799
6	2	2	3	69.821	67.6445	15.5305	17.8153
6	3	1	1	67.1523	66.7738	16.3189	13.2235
6	3	1	2	65.1116	66.859	22.7392	19.3493
6	3	1	3	64.5835	68.1716	12.983	10.0056
6	3	2	1	66.3869	67.5372	8.63548	8.27404
6	3	2	2	67.486	65.1779	10.2978	10.1301
6	3	2	3	71.8381	68.3584	12.3948	13.469
6	4	1	1	70.0276	71.2959	17.7441	11.873
6	4	1	2	67.0537	69.2979	22.1512	16.9133
6	4	1	3	63.8512	69.281	18.5065	13.5853
6	4	2	1	72.1029	70.4712	11.7714	13.2048
6	4	2	2	72.9192	71.2536	0.834825	4.62364
6	4	2	3	78.4934	70.2113	13.7903	17.671
6	5	1	1	70.181	66.243	14.1893	9.16865
6	5	1	2	67.9549	69.9199	18.32	13.7523
6	5	1	3	66.9139	70.9433	12.325	9.87252
6	5	2	1	71.0557	71.5442	14.039	12.0527
6	5	2	2	73.7193	72.1888	6.77215	6.97015
6	5	2	3	70.3336	68.7695	12.2148	13.3741
6	6	1	1	64.2991	67.9244	18.8853	14.7149
6	6	1	2	68.1868	69.0614	18.177	13.6769
6	6	1	3	70.8727	72.8378	15.3437	13.0147
6	6	2	1	71.474	70.1978	10.5746	11.2375
6	6	2	2	72.6618	70.083	16.3112	18.0508
6	6	2	3	74.7962	71.2523	8.78407	12.1119
6	7	1	1	71.2833	68.0222	17.9121	14.6599
6	7	1	2	69.245	69.1916	19.4029	13.5864
6	7	1	3	63.7996	72.8816	15.9758	13.0473
6	7	2	1	71.1492	70.0902	11.2849	11.1879
6	7	2	2	73.4854	69.9487	11.7076	17.9606
6	7	2	3	77.2158	71.3124	12.0858	12.0659
6	8	1	1	66.3496	70.9241	13.1921	12.984
6	8	1	2	64.6956	70.3157	13.3866	16.5313
6	8	1	3	64.516	70.3812	19.6355	12.5007
6	8	2	1	73.7424	69.6762	10.2033	12.2351
6	8	2	2	73.254	69.7158	8.09522	13.6138
6	8	2	3	71.8226	67.078	6.12886	15.4907
6	9	1	1	65.2117	66.5284	13.6501	9.71446
6	9	1	2	66.8753	68.2928	17.0854	14.0943
6	9	1	3	65.1625	68.5098	13.4411	10.8106
6	9	2	1	71.2657	69.268	11.1079	9.70887
6	9	2	2	75.0907	72.4586	7.93544	7.71176
6	9	2	3	71.7138	69.0057	14.0805	15.6704
7	1	1	1	72.9785	66.4471	12.2085	11.043
7	1	1	2	72.9517	70.4132	11.981	9.22257
7	1	1	3	74.0793	71.9142	12.4375	9.4634
7	1	2	1	69.0003	75.0665	4.44143	8.46045
7	1	2	2	71.8946	74.9603	10.7328	10.9159
7	1	2	3	73.8883	73.9394	3.54986	8.15059
7	2	1	1	73.3086	71.0572	13.0175	9.70992
7	2	1	2	74.9619	72.8402	13.7585	10.2609
7	2	1	3	67.5482	72.2003	12.8541	8.25473
7	2	2	1	71.0981	73.8242	8.2826	11.0042
7	2	2	2	79.3786	75.4449	6.56092	7.8789
7	2	2	3	74.1202	73.0047	5.95572	8.53384
7	3	1	1	76.0727	72.6691	11.2845	11.313
7	3	1	2	79.0397	74.4717	17.1974	15.7634
7	3	1	3	75.4349	74.6284	14.1483	12.9814
7	3	2	1	72.5112	77.7627	7.20805	5.15905
7	3	2	2	75.8053	78.1507	10.22	7.9572
7	3	2	3	75.4629	77.8552	7.07794	5.70838
7	4	1	1	77.2386	74.6136	11.2697	8.06335
7	4	1	2	70.8856	75.4824	10.4812	6.9645
7	4	1	3	75.776	73.8822	14.146	9.70486
7	4	2	1	82.6168	78.1053	5.35113	8.10636
7	4	2	2	76.72	77.462	6.07433	7.0997
7	4	2	3	78.5107	78.7853	4.4569	8.51477
7	5	1	1	78.0968	70.2876	5.30589	8.50873
7	5	1	2	71.0491	70.3117	14.6699	10.7594
7	5	1	3	75.6653	72.1607	14.4236	11.7796
7	5	2	1	65.6671	72.8957	1.46941	9.24564
7	5	2	2	71.4562	73.0681	6.35548	7.39044
7	5	2	3	72.2041	71.9343	5.07825	9.70296
7	6	1	1	76.4064	75.424	11.0602	7.86328
7	6	1	2	73.0282	73.8285	14.7359	11.2877
7	6	1	3	75.7884	74.5528	14.1264	9.2559
7	6	2	1	77.7589	76.2413	8.40661	10.9917
7	6	2	2	75.7935	76.0605	7.64452	8.02164
7	6	2	3	72.6658	74.6511	6.78975	9.04098
7	7	1	1	74.5728	72.3595	13.6526	9.65652
7	7	1	2	73.0062	73.2207	13.0015	10.7376
7	7	1	3	76.5394	73.8401	11.5713	9.51544
7	7	2	1	76.9395	76.0536	12.1907	9.80655
7	7	2	2	73.317	75.6676	11.4921	10.3495
7	7	2	3	73.6423	75.3199	7.04232	8.17442
7	8	1	1	74.4475	72.7576	9.81749	7.03426
7	8	1	2	76.749	72.4285	15.5806	12.843
7	8	1	3	71.2275	70.2364	15.5541	11.8109
7	8	2	1	71.3407	73.5982	8.16695	10.3934
7	8	2	2	69.0409	72.8821	10.0721	10.9489
7	8	2	3	75.3292	72.2132	7.96729	10.3006
7	9	1	1	75.708	70.5723	13.7713	12.493
7	9	1	2	76.7614	73.3354	13.5061	10.8484
7	9	1	3	76.8387	73.7446	12.0582	8.05719
7	9	2	1	69.435	73.5376	7.68589	11.6133
7	9	2	2	69.8158	74.1634	8.49707	10.3018
7	9	2	3	71.1621	73.4438	7.90029	10.1398
8	1	1	1	67.8687	67.0214	19.0874	15.8209
8	1	1	2	72.5436	72.7418	16.926	15.2104
8	1	1	3	73.8894	72.2337	18.1112	16.0063
8	1	2	1	72.9184	72.4233	14.9346	15.1556
8	1	2	2	75.9374	76.4471	13.6538	14.9817
8	2	1	1	72.0001	69.9114	25.868	17.6138
8	2	1	2	74.4298	74.8138	17.1649	14.7496
8	2	1	3	73.6136	72.5373	13.6288	12.8787
8	2	2	1	75.0436	74.8891	20.2746	14.8462
8	2	2	2	79.3458	79.6575	11.1067	12.2059
8	3	1	1	67.7767	66.9638	17.9589	14.3133
8	3	1	2	68.1091	66.9026	15.4638	13.8233
8	3	1	3	70.4466	72.4766	12.6775	11.6896
8	3	2	1	67.8428	68.0826	16.6629	16.8318
8	3	2	2	72.8116	72.6754	5.77834	8.55184
8	3	2	3	77.8165	73.1342	5.57607	10.5823
8	4	1	1	68.651	69.7917	15.9967	13.7379
8	4	1	2	71.9863	70.954	15.3759	14.2973
8	4	2	1	74.7335	74.2344	13.2112	13.8897
8	4	2	2	76.8841	77.6602	9.78849	12.585
8	5	1	1	71.1412	70.3615	19.0113	15.1054
8	5	1	2	75.6863	73.0801	15.755	14.0372
8	5	1	3	71.0514	71.3195	16.6746	13.9167
8	5	2	1	73.5356	74.065	13.2199	14.6721
8	5	2	2	72.081	75.1331	11.4453	14.3492
8	5	2	3	74.2701	73.4244	10.6437	13.7465
8	6	1	1	69.4978	68.1981	18.3387	15.8326
8	6	1	2	73.3792	71.82	15.7435	14.5689
8	6	1	3	73.5668	73.6145	10.9901	10.6091
8	6	2	1	71.4638	72.1707	14.7594	15.9067
8	6	2	2	71.0728	71.2554	9.2972	11.1326
8	6	2	3	70.0083	70.6349	8.7939	10.525
8	7	1	1	64.1658	65.2399	14.5781	13.5752
8	7	1	2	68.6821	71.328	14.3587	14.3461
8	7	1	3	73.4417	74.1201	15.1722	13.2433
8	7	2	1	71.9826	69.2933	13.35	15.5509
8	7	2	2	70.9949	70.4372	9.65343	10.9114
8	7	2	3	75.8785	72.0562	9.84567	13.5585
8	8	1	1	65.272	67.2404	18.0145	15.2531
8	8	1	2	71.9989	71.4227	12.0627	11.0331
8	8	1	3	71.2551	71.514	15.9641	13.9384
8	8	2	1	73.5301	72.329	10.7123	12.6424
8	8	2	2	72.95	73.1848	10.2111	12.6551
8	8	2	3	76.5318	71.9296	8.84843	13.5042
8	9	1	1	69.4386	70.3281	18.1769	15.4782
8	9	1	2	72.237	73.5903	15.3631	13.6096
8	9	1	3	67.098	71.3234	9.53266	10.6041
8	9	2	1	76.7432	74.8955	14.8233	15.8149
8	9	2	2	77.4106	74.0109	5.49625	11.082
8	9	2	3	77.4231	72.1743	7.09163	10.8548
8	10	1	1	68.9598	67.4911	17.7841	14.7118
8	10	1	2	73.3709	71.087	14.2644	13.5749
8	10	1	3	72.3294	74.5865	13.415	13.2157
8	10	2	1	68.2703	70.9842	12.3367	13.4814
8	10	2	2	77.2004	75.2902	5.94647	9.30183
8	10	2	3	72.2274	70.784	12.9728	14.6817
9	1	1	1	79.6445	72.7773	8.27913	6.26567
9	1	1	2	72.9712	73.0138	12.7989	9.30811
9	1	1	3	74.0531	76.911	13.3557	6.91169
9	1	2	1	61.274	67.9669	8.46917	7.9312
9	1	2	2	71.4143	68.6318	11.6022	7.88253
9	1	2	3	71.9796	69.9031	7.21265	8.63776
9	2	1	1	80.2036	75.3544	11.715	9.37617
9	2	1	2	70.5776	72.5572	13.0842	10.2307
9	2	1	3	71.9456	75.054	6.13962	4.90854
9	2	2	1	67.7016	71.6028	3.22304	4.61593
9	2	2	2	73.6617	69.7228	8.14734	8.99428
9	2	2	3	71.7308	68.5773	13.6741	12.9185
9	3	1	1	82.3724	73.2869	10.5718	8.68622
9	3	1	2	68.619	69.4008	12.8336	11.3473
9	3	1	3	73.2706	74.8984	12.5342	9.68767
9	3	2	1	62.1289	71.0488	6.69867	7.71102
9	3	2	2	74.1061	71.4415	11.085	9.72675
9	3	2	3	70.9547	68.8852	9.19298	10.1574
9	4	1	1	71.8692	72.0275	11.7011	8.9721
9	4	1	2	68.5749	71.3916	14.9436	12.5202
9	4	1	3	71.8487	71.7216	14.1777	8.87934
9	4	2	1	71.0309	70.1935	8.23714	9.0104
9	4	2	2	75.839	72.2602	15.3423	11.742
9	4	2	3	69.7522	68.0468	11.4979	12.4536
9	5	1	1	75.1014	73.6925	12.5611	11.4011
9	5	1	2	70.1971	71.7713	7.42615	7.06966
9	5	1	3	68.9684	73.5113	9.40176	6.73427
9	5	2	1	69.4931	69.1508	3.06626	6.73936
9	5	2	2	75.0987	72.449	8.48773	7.9603
9	5	2	3	73.0678	68.7156	10.3958	10.8445
9	6	1	1	72.2608	70.7782	10.1437	11.5363
9	6	1	2	63.9332	72.8223	11.6528	11.3411
9	6	1	3	71.729	74.0496	13.7692	9.29464
9	6	2	1	74.0642	68.0337	0.182268	8.03185
9	6	2	2	76.3653	70.7726	12.6703	10.9274
9	6	2	3	66.6341	68.076	8.06186	10.673
9	7	1	1	73.303	72.6995	8.11773	6.08383
9	7	1	2	69.585	69.4268	12.798	10.9403
9	7	1	3	60.9512	68.3527	12.2113	11.8272
9	7	2	1	68.3461	69.5969	8.76956	8.78853
9	7	2	2	77.7248	71.0013	11.7376	12.2952
9	7	2	3	70.9753	67.5582	7.60855	8.81075
9	8	1	1	75.7257	74.8418	13.0392	10.2401
9	8	1	2	72.2489	70.8707	14.6408	10.5798
9	8	1	3	75.3828	73.4142	11.212	7.24926
9	8	2	1	69.9996	70.0857	10.5956	9.93871
9	8	2	2	71.7303	72.872	9.04727	7.30897
9	8	2	3	66.254	67.0449	3.82714	8.20807
9	9	1	1	71.6258	71.8982	14.8527	11.4443
9	9	1	2	68.2499	73.2547	12.5918	9.31794
9	9	1	3	67.7642	72.4382	14.7612	6.33496
9	9	2	1	77.5318	71.3869	6.82528	7.76786
9	9	2	2	74.6962	70.8718	15.221	10.7541
10	1	1	1	73.8441	71.4172	14.7311	12.9241
10	1	1	2	76.5707	73.0309	17.1813	14.1978
10	1	1	3	81.7295	77.2478	16.3701	14.409
10	1	2	1	79.3033	81.7719	10.1113	10.4142
10	1	2	2	82.9306	85.6676	12.8441	13.934
10	1	2	3	80.8947	83.7487	14.1847	16.7474
10	2	1	1	79.3835	76.155	20.3969	13.9311
10	2	1	2	83.1723	81.2768	19.7868	14.1734
10	2	2	1	85.8197	87.2276	13.4494	15.7974
10	2	2	2	85.621	89.7784	7.03541	11.0338
10	3	1	1	85.3134	79.509	18.0334	13.9803
10	3	1	2	86.1215	82.187	12.4323	9.01013
10	3	1	3	81.7169	78.2047	13.0734	10.1882
10	3	2	1	82.6492	86.617	8.86721	13.1479
10	3	2	2	78.1156	83.6603	6.70201	12.1476
10	4	1	1	78.2943	75.7879	16.8669	14.0071
10	4	1	2	80.6197	80.4237	13.7633	9.85831
10	4	1	3	78.3492	77.046	12.913	12.1025
10	4	2	1	84.5825	84.3418	9.29755	13.0802
10	4	2	2	80.4244	83.2451	11.861	17.8845
10	4	2	3	84.4168	79.781	7.54334	12.6483
10	5	1	1	81.0468	84.3882	19.4819	10.4207
10	5	1	2	80.5741	86.4716	15.0361	5.503
10	5	1	3	80.2743	86.6613	12.5742	3.12221
10	5	2	1	81.6848	77.8369	10.8395	5.77627
10	5	2	2	82.4457	76.4295	13.4377	8.16282
10	6	1	1	80.0783	76.0746	18.6724	14.403
10	6	1	2	78.909	79.867	17.0026	14.8095
10	6	1	3	83.0086	80.9215	14.3625	12.6578
10	6	2	1	86.1501	87.2427	11.7383	14.3485
10	6	2	2	82.9515	84.8197	9.67235	13.0039
10	7	1	1	82.1354	79.7941	15.7897	14.9951
10	7	1	2	82.1609	81.6736	19.1389	16.1708
10	7	1	3	82.6359	79.7053	9.22865	9.46385
10	7	2	1	83.6769	85.1521	10.8265	13.0833
10	7	2	2	84.0293	85.5665	6.56741	8.86789
10	8	1	1	75.9078	71.7868	20.5082	17.4299
10	8	1	2	75.6647	75.1212	15.7873	14.2599
10	8	1	3	79.4568	76.5668	14.1292	12.6016
10	8	2	1	86.0323	84.3473	13.3904	15.26
10	8	2	2	79.3339	83.3632	13.0838	15.6296
10	9	1	1	77.4595	74.9978	21.155	19.2763
10	9	1	2	78.6419	79.3851	19.2528	15.0491
10	9	1	3	82.9874	79.1756	15.0269	12.2599
10	9	2	1	82.2505	83.8378	12.8139	16.7684
10	9	2	2	81.7294	84.4445	18.046	21.4903
10	10	1	1	71.816	69.2613	22.119	19.2598
10	10	1	2	79.0492	77.2905	16.3054	13.5674
10	10	1	3	81.2903	77.7689	14.053	12.2175
10	10	2	1	81.2432	83.5248	12.3277	14.9458
10	10	2	2	80.3849	83.5262	15.8746	19.3684
