# Supplementary material for: Validation of enhanced kinect sensor based motion capturing for gait assessment
Source: PLoS One. 2017 Apr 14;12(4):e0175813. doi: 10.1371/journal.pone.0175813 (PMC5391956; doi:10.1371/journal.pone.0175813)
Supplement: S1 File — (ZIP) [file pone.0175813.s004.zip › Data/StrideLength_oneSidedKinectVicon.xls]

## Sheet: SingleStrides
Subject	Trial	Side (1=right,2=left)	StrideOfSide	StrideLengthKinect (cm)	StrideLengthVicon (cm)
1	1	1	1	152.122	147.494
1	1	1	2	146.844	150.74
1	1	2	1	138.695	137.898
1	1	2	2	151.925	150.755
1	1	2	3	146.608	148.014
1	2	1	1	155.01	157.759
1	2	1	2	161.614	160.219
1	2	2	1	158.255	156.961
1	2	2	2	159.802	154.545
1	3	1	1	164.548	161.888
1	3	1	2	154.461	156.527
1	3	2	1	162.341	162.26
1	3	2	2	160.568	158.36
1	4	1	1	163.954	163.452
1	4	1	2	156.741	158.492
1	4	2	1	157.024	156.244
1	4	2	2	154.631	161.027
1	5	1	1	151.735	156.342
1	5	1	2	151.372	154.403
1	5	2	1	150.876	150.023
1	5	2	2	163.051	156.589
1	5	2	3	142.949	147.423
1	6	1	1	156.199	151.242
1	6	1	2	156.72	157.098
1	6	2	1	145.838	146.725
1	6	2	2	156.46	154.303
1	6	2	3	153.836	152.745
1	7	1	1	152.892	150.472
1	7	1	2	147.651	145.921
1	7	2	1	146.476	145.916
1	7	2	2	146.861	147.102
1	7	2	3	142.822	141.362
1	8	1	1	145.339	146.087
1	8	1	2	150.994	151.448
1	8	2	1	140.39	140.318
1	8	2	2	151.39	149.611
1	8	2	3	151.437	151.325
1	9	1	1	153.655	152.512
1	9	1	2	154.98	154.501
1	9	2	1	147.426	148.236
1	9	2	2	155.359	152.73
1	9	2	3	149.588	149.22
1	10	1	1	156.418	152.783
1	10	1	2	155.901	156.009
1	10	2	1	147.017	147.616
1	10	2	2	163.753	153.882
1	10	2	3	146.32	151.928
2	1	1	1	139.679	136.307
2	1	1	2	138.1	138.392
2	1	2	1	138.178	134.754
2	1	2	2	139.315	137.808
2	1	2	3	135.808	136.573
2	2	1	1	141.995	146.053
2	2	1	2	143.496	144.239
2	2	2	1	142.214	141.197
2	2	2	2	143.298	143.671
2	2	2	3	146.908	144.172
2	3	1	1	146.033	145.84
2	3	1	2	147.684	148.518
2	3	2	1	143.062	141.985
2	3	2	2	150.991	146.354
2	3	2	3	145.521	147.065
2	4	1	1	140.461	145.264
2	4	1	2	146.781	144.722
2	4	2	1	140.634	140.504
2	4	2	2	147.989	144.91
2	4	2	3	151.223	149.779
2	5	1	1	146.359	145.05
2	5	1	2	159.23	148.531
2	5	2	1	141.335	141.33
2	5	2	2	149.954	144.514
2	5	2	3	137.528	144.869
2	6	1	1	137.574	139.154
2	6	1	2	137.134	138.611
2	6	2	1	141.902	139.692
2	6	2	2	139.397	138.261
2	6	2	3	140.146	139.377
2	7	1	1	136.992	141.686
2	7	1	2	141.834	142.621
2	7	2	1	139.634	136.723
2	7	2	2	145.128	143.2
2	7	2	3	143.065	142.308
2	8	1	1	137.447	137.403
2	8	1	2	144.628	143.624
2	8	2	1	135.664	133.1
2	8	2	2	143.388	141.481
2	8	2	3	141.196	141.212
2	9	1	1	143.427	146.287
2	9	1	2	153.334	152.244
2	9	2	1	145.569	143.68
2	9	2	2	149.014	146.661
2	9	2	3	151.494	150.002
3	1	1	1	133.208	136.153
3	1	1	2	137.797	136.819
3	1	2	1	140.313	140.752
3	1	2	2	138.438	136.824
3	1	2	3	133.945	135.045
3	2	1	1	138.688	135.088
3	2	1	2	132.682	138.321
3	2	2	1	131.994	131.439
3	2	2	2	139.04	138.395
3	2	2	3	132.047	134.478
3	3	1	1	135.495	138.193
3	3	1	2	144.37	141.758
3	3	2	1	136.732	135.879
3	3	2	2	139.184	139.736
3	3	2	3	139.791	140.669
3	4	1	1	138.887	134.168
3	4	1	2	128.826	134.669
3	4	2	1	130.758	130.228
3	4	2	2	137.795	137.097
3	4	2	3	131.765	134.127
3	5	1	1	130.591	131.287
3	5	1	2	133.273	132.821
3	5	2	1	128.199	125.414
3	5	2	2	132.242	133.425
3	5	2	3	132.699	134.086
3	6	1	1	132.232	133.524
3	6	1	2	140.636	140.722
3	6	2	1	130.127	129.541
3	6	2	2	138.082	138.014
3	6	2	3	136.719	138.059
3	7	1	1	126.557	129.712
3	7	1	2	131.881	131.914
3	7	2	1	133.552	129.197
3	7	2	2	128.91	133.199
3	7	2	3	126.875	128.176
3	8	1	1	129.765	125.01
3	8	1	2	128.012	134.666
3	8	2	1	130.757	129.52
3	8	2	2	129.383	128.856
3	8	2	3	135.547	136.675
3	9	1	1	130.147	128.318
3	9	1	2	133.218	130.032
3	9	1	3	126.627	131.541
3	9	2	1	129.256	127.673
3	9	2	2	129.26	129.623
3	9	2	3	130.874	131.69
4	1	1	1	146.683	149.169
4	1	1	2	149.254	150.882
4	1	2	1	149.32	150.887
4	1	2	2	153.896	152.461
4	1	2	3	144.266	145.921
4	2	1	1	159.524	155.981
4	2	1	2	151.053	151.549
4	2	2	1	155.427	155.645
4	2	2	2	157.068	153.504
4	2	2	3	148.234	152.01
4	3	1	1	157.288	158.477
4	3	1	2	155.226	156.196
4	3	2	1	155.646	155.614
4	3	2	2	150.429	159.384
4	3	2	3	164.847	154.611
4	4	1	1	152.788	153.099
4	4	1	2	155.187	153.57
4	4	2	1	149.994	149.797
4	4	2	2	167.666	154.431
4	4	2	3	139.108	152.985
4	5	1	1	149.007	151.06
4	5	1	2	150.623	149.815
4	5	2	1	152.99	151.614
4	5	2	2	153.352	151.619
4	5	2	3	148.276	148.951
4	6	1	1	154.795	155.951
4	6	1	2	152.509	150.523
4	6	2	1	156.735	155.829
4	6	2	2	161.614	153.968
4	6	2	3	146.336	153.647
4	7	1	1	153.736	154.576
4	7	1	2	149.487	150.254
4	7	2	1	155.086	155.266
4	7	2	2	153.06	151.822
4	7	2	3	146.08	147.292
4	8	1	1	151.412	151.347
4	8	1	2	151.416	151.468
4	8	2	1	148.612	149.113
4	8	2	2	155.433	150.384
4	8	2	3	147.447	151.452
4	9	1	1	160.016	156.153
4	9	1	2	151.843	150.229
4	9	2	1	155.293	154.729
4	9	2	2	155.943	154.432
4	9	2	3	145.17	146.452
5	1	1	1	130.703	130.175
5	1	1	2	133.777	137.494
5	1	2	1	120.113	127.319
5	1	2	2	141.424	134.932
5	1	2	3	133.641	132.478
5	2	1	1	142.159	142.104
5	2	1	2	139.442	144.421
5	2	2	1	136.374	136.936
5	2	2	2	144.384	143.102
5	2	2	3	143.756	142.654
5	3	1	1	138.656	140.004
5	3	1	2	144.67	147.469
5	3	2	1	140.669	139.703
5	3	2	2	141.804	141.626
5	3	2	3	143.006	142.956
5	4	1	1	143.572	147.748
5	4	1	2	151.708	151.229
5	4	2	1	147.523	146.704
5	4	2	2	148.058	147.782
5	4	2	3	147.436	146.051
5	5	1	1	148.209	148.168
5	5	1	2	151.24	149.71
5	5	2	1	147.083	146.357
5	5	2	2	147.735	148.058
5	5	2	3	149.387	147.96
5	6	1	1	146.448	149.982
5	6	1	2	149.674	149.939
5	6	2	1	146.157	146.312
5	6	2	2	150.599	150.523
5	6	2	3	147.422	145.457
5	7	1	1	149.72	150.245
5	7	1	2	150.26	154.104
5	7	2	1	144.53	144.736
5	7	2	2	152.433	151.675
5	7	2	3	151.758	150.274
5	8	1	1	154.035	154.627
5	8	1	2	150.102	154.854
5	8	2	1	148.88	149.194
5	8	2	2	153.577	154.506
5	8	2	3	156.011	152.49
5	9	1	1	151.628	146.085
5	9	1	2	144.752	150.856
5	9	2	1	144.487	144.714
5	9	2	2	149.569	148.778
5	9	2	3	148.048	146.781
5	10	1	1	164.244	148.036
5	10	1	2	134.121	146.891
5	10	2	1	143.635	143.183
5	10	2	2	145.948	146.597
5	10	2	3	146.959	144.883
6	1	1	1	126.151	128.495
6	1	1	2	136.219	134.045
6	1	2	1	147.489	123.038
6	1	2	2	112.227	133.497
6	1	2	3	131.939	133.196
6	2	1	1	126.602	127.611
6	2	1	2	138.52	134.59
6	2	2	1	130.855	130.269
6	2	2	2	131.684	132.436
6	2	2	3	134.514	135.829
6	3	1	1	131.119	134.396
6	3	1	2	130.673	133.35
6	3	2	1	133.898	134.311
6	3	2	2	132.389	132.037
6	3	2	3	136.041	136.53
6	4	1	1	140.623	139.769
6	4	1	2	135.116	140.535
6	4	2	1	141.346	141.767
6	4	2	2	140.85	140.552
6	4	2	3	139.051	139.492
6	5	1	1	140.409	141.464
6	5	1	2	139.927	143.132
6	5	2	1	140.505	137.787
6	5	2	2	142.058	142.109
6	5	2	3	137.49	139.713
6	6	1	1	139.24	139.259
6	6	1	2	144.716	142.921
6	6	2	1	132.064	138.122
6	6	2	2	144.541	139.144
6	6	2	3	144.411	144.09
6	7	1	1	139.723	139.282
6	7	1	2	137.245	142.83
6	7	2	1	140.538	138.112
6	7	2	2	143.15	139.14
6	7	2	3	136.35	144.194
6	8	1	1	140.018	139.992
6	8	1	2	130.519	140.097
6	8	2	1	142.824	140.6
6	8	2	2	139.144	140.032
6	8	2	3	135.275	137.459
6	9	1	1	136.778	137.561
6	9	1	2	144.75	140.968
6	9	2	1	131.752	135.796
6	9	2	2	145.67	140.751
6	9	2	3	136.95	137.516
7	1	1	1	142.555	145.48
7	1	1	2	146.308	146.875
7	1	2	1	140.833	141.514
7	1	2	2	145.884	145.374
7	1	2	3	146.625	145.854
7	2	1	1	145.785	146.664
7	2	1	2	145.468	147.645
7	2	2	1	139.438	144.881
7	2	2	2	161.365	148.285
7	2	2	3	137.902	145.205
7	3	1	1	147.12	152.234
7	3	1	2	148.236	152.779
7	3	2	1	151.343	150.432
7	3	2	2	154.218	152.622
7	3	2	3	150.522	152.484
7	4	1	1	154.826	153.588
7	4	1	2	153.167	151.344
7	4	2	1	156.545	152.719
7	4	2	2	158.383	152.944
7	4	2	3	144.912	152.668
7	5	1	1	136.908	143.207
7	5	1	2	148.651	145.229
7	5	2	1	143.82	143.183
7	5	2	2	141.907	143.38
7	5	2	3	145.873	144.095
7	6	1	1	147.386	150.07
7	6	1	2	151.519	150.613
7	6	2	1	152.691	151.665
7	6	2	2	161.75	149.889
7	6	2	3	136.08	149.204
7	7	1	1	147.273	149.274
7	7	1	2	150.626	149.508
7	7	2	1	149.701	148.413
7	7	2	2	150.096	148.888
7	7	2	3	146.831	149.16
7	8	1	1	151.825	146.027
7	8	1	2	135.792	143.119
7	8	2	1	146.238	146.356
7	8	2	2	146.143	145.311
7	8	2	3	142.56	142.45
7	9	1	1	149.923	146.873
7	9	1	2	145.393	147.908
7	9	2	1	144.221	144.11
7	9	2	2	146.511	147.499
7	9	2	3	148.214	147.188
8	1	1	1	146.156	145.165
8	1	1	2	149.229	148.681
8	1	2	1	140.019	139.445
8	1	2	2	149.131	149.189
8	2	1	1	149.142	149.703
8	2	1	2	153.403	152.195
8	2	2	1	146.048	144.8
8	2	2	2	154.294	154.471
8	3	1	1	134.896	134.985
8	3	1	2	143.176	145.152
8	3	2	1	135.55	135.046
8	3	2	2	140.217	139.578
8	3	2	3	145.06	145.611
8	4	1	1	144.019	145.188
8	4	2	1	144.133	144.026
8	4	2	2	148.06	148.614
8	5	1	1	148.981	147.145
8	5	1	2	142.322	146.453
8	5	2	1	144.789	144.427
8	5	2	2	147.271	148.213
8	5	2	3	144.648	144.744
8	6	1	1	143.798	143.991
8	6	1	2	147.802	144.87
8	6	2	1	143.465	140.369
8	6	2	2	140.382	143.075
8	6	2	3	144.068	144.249
8	7	1	1	139.116	140.621
8	7	1	2	145.563	144.557
8	7	2	1	133.475	134.533
8	7	2	2	143.055	141.765
8	7	2	3	146.393	146.176
8	8	1	1	144.307	143.752
8	8	1	2	144.772	144.699
8	8	2	1	137.984	139.569
8	8	2	2	146.053	144.608
8	8	2	3	144.075	143.444
8	9	1	1	146.329	148.486
8	9	1	2	140.661	145.334
8	9	2	1	145.397	145.224
8	9	2	2	148.563	147.601
8	9	2	3	142.909	143.498
8	10	1	1	142.248	142.071
8	10	1	2	149.843	149.877
8	10	2	1	122.494	138.475
8	10	2	2	164.403	146.377
8	10	2	3	144.859	145.37
9	1	1	1	123.004	140.981
9	1	1	2	146.578	145.543
9	1	2	1	141.63	140.744
9	1	2	2	143.62	141.646
9	1	2	3	144.521	146.814
9	2	1	1	127.786	144.16
9	2	1	2	147.398	144.777
9	2	2	1	147.351	146.957
9	2	2	2	148.8	142.28
9	2	2	3	138.267	143.631
9	3	1	1	127.096	140.45
9	3	1	2	148.206	146.34
9	3	2	1	146.264	144.336
9	3	2	2	149.776	140.842
9	3	2	3	132.611	143.784
9	4	1	1	127.678	141.585
9	4	1	2	148.706	143.982
9	4	2	1	142.598	142.221
9	4	2	2	144.431	143.652
9	4	2	3	141.177	139.768
9	5	1	1	134.658	140.922
9	5	1	2	144.414	145.96
9	5	2	1	141.791	142.843
9	5	2	2	148.454	144.22
9	5	2	3	140.526	142.227
9	6	1	1	132.565	140.856
9	6	1	2	149.262	144.822
9	6	2	1	143.93	138.812
9	6	2	2	142.481	143.595
9	6	2	3	139.011	142.126
9	7	1	1	134.272	139.024
9	7	1	2	138.38	139.354
9	7	2	1	141.303	142.296
9	7	2	2	145.925	140.428
9	7	2	3	131.603	135.911
9	8	1	1	146.193	140.956
9	8	1	2	145.885	146.286
9	8	2	1	146.363	144.928
9	8	2	2	143.639	143.743
9	8	2	3	138.648	140.459
9	9	1	1	146.698	144.642
9	9	1	2	142.093	143.31
9	9	2	1	146.423	143.285
9	9	2	2	145.955	144.126
10	1	1	1	156.088	154.803
10	1	1	2	166.074	162.915
10	1	2	1	152.487	153.189
10	1	2	2	159.061	158.698
10	1	2	3	162.2	160.997
10	2	1	1	170.683	168.504
10	2	2	1	163.348	163.383
10	2	2	2	168.227	171.055
10	3	1	1	170.441	168.804
10	3	1	2	158.272	161.865
10	3	2	1	166.942	166.126
10	3	2	2	159.114	165.847
10	4	1	1	166.434	164.766
10	4	1	2	156.828	160.291
10	4	2	1	160.558	160.13
10	4	2	2	162.748	163.669
10	4	2	3	159.535	156.827
10	5	1	1	163.156	164.309
10	5	1	2	162.045	163.091
10	5	2	1	163.42	162.225
10	5	2	2	161.361	162.901
10	6	1	1	167.011	167.11
10	6	1	2	164.967	165.741
10	6	2	1	164.466	163.317
10	6	2	2	165.922	164.687
10	7	1	1	166.964	166.826
10	7	1	2	165.168	165.272
10	7	2	1	165.458	164.946
10	7	2	2	165.766	167.24
10	8	1	1	161.824	159.469
10	8	1	2	158.125	159.93
10	8	2	1	244.195	156.134
10	8	2	2	161.792	158.484
10	9	1	1	163.5	163.223
10	9	1	2	163.005	163.62
10	9	2	1	158.813	158.836
10	9	2	2	146.195	163.83
10	10	1	1	162.023	160.815
10	10	1	2	160.242	161.295
10	10	2	1	153.345	152.786
10	10	2	2	159.792	160.817
