# Supplementary material for: Validation of enhanced kinect sensor based motion capturing for gait assessment
Source: PLoS One. 2017 Apr 14;12(4):e0175813. doi: 10.1371/journal.pone.0175813 (PMC5391956; doi:10.1371/journal.pone.0175813)
Supplement: S1 File — (ZIP) [file pone.0175813.s004.zip › Data/StrideLength_twoSidedKinectVicon.xls]

## Sheet: SingleStrides
Subject	Trial	Side (1=right,2=left)	StrideOfSide	StrideLengthKinect (cm)	StrideLengthVicon (cm)
1	1	1	1	151.544	147.494
1	1	1	2	147.945	150.74
1	1	2	1	139.112	137.898
1	1	2	2	149.997	150.755
1	1	2	3	148.902	148.014
1	2	1	1	153.854	157.759
1	2	1	2	160.239	160.219
1	2	2	1	157.937	156.961
1	2	2	2	153.855	154.545
1	3	1	1	162.158	161.888
1	3	1	2	156.506	156.527
1	3	2	1	162.224	162.26
1	3	2	2	157.447	158.36
1	4	1	1	164.187	163.452
1	4	1	2	158.192	158.492
1	4	2	1	157.35	156.244
1	4	2	2	158.571	161.027
1	5	1	1	150.139	156.342
1	5	1	2	152.444	154.403
1	5	2	1	151.866	150.023
1	5	2	2	155.287	156.589
1	5	2	3	151.205	147.423
1	6	1	1	153.805	151.242
1	6	1	2	156.291	157.098
1	6	2	1	146.621	146.725
1	6	2	2	155.928	154.303
1	6	2	3	153.365	152.745
1	7	1	1	151.737	150.472
1	7	1	2	145.896	145.921
1	7	2	1	147.082	145.916
1	7	2	2	147.347	147.102
1	7	2	3	142.324	141.362
1	8	1	1	143.997	146.087
1	8	1	2	150.731	151.448
1	8	2	1	140.23	140.318
1	8	2	2	150.453	149.611
1	8	2	3	154.139	151.325
1	9	1	1	152.111	152.512
1	9	1	2	155.742	154.501
1	9	2	1	147.976	148.236
1	9	2	2	154.769	152.73
1	9	2	3	149.803	149.22
1	10	1	1	156.009	152.783
1	10	1	2	154.94	156.009
1	10	2	1	147.758	147.616
1	10	2	2	158.619	153.882
1	10	2	3	152.489	151.928
2	1	1	1	137.619	136.307
2	1	1	2	139.294	138.392
2	1	2	1	139.317	134.754
2	1	2	2	137.483	137.808
2	1	2	3	136.461	136.573
2	2	1	1	143.249	146.053
2	2	1	2	145.07	144.239
2	2	2	1	142.382	141.197
2	2	2	2	143.79	143.671
2	2	2	3	148.625	144.172
2	3	1	1	144.931	145.84
2	3	1	2	148.642	148.518
2	3	2	1	143.435	141.985
2	3	2	2	150.035	146.354
2	3	2	3	146.696	147.065
2	4	1	1	139.125	145.264
2	4	1	2	146.901	144.722
2	4	2	1	142.101	140.504
2	4	2	2	147.13	144.91
2	4	2	3	150.564	149.779
2	5	1	1	142.935	145.05
2	5	1	2	156.273	148.531
2	5	2	1	141.767	141.33
2	5	2	2	149.914	144.514
2	5	2	3	140.44	144.869
2	6	1	1	136.132	139.154
2	6	1	2	138.809	138.611
2	6	2	1	141.678	139.692
2	6	2	2	139.736	138.261
2	6	2	3	139.746	139.377
2	7	1	1	135.624	141.686
2	7	1	2	143.338	142.621
2	7	2	1	139.962	136.723
2	7	2	2	145.141	143.2
2	7	2	3	143.557	142.308
2	8	1	1	136.805	137.403
2	8	1	2	145.339	143.624
2	8	2	1	135.105	133.1
2	8	2	2	143.53	141.481
2	8	2	3	141.859	141.212
2	9	1	1	141.918	146.287
2	9	1	2	153.575	152.244
2	9	2	1	145.563	143.68
2	9	2	2	149.323	146.661
2	9	2	3	152.527	150.002
3	1	1	1	133.056	136.153
3	1	1	2	137.63	136.819
3	1	2	1	139.93	140.752
3	1	2	2	138.163	136.824
3	1	2	3	136.347	135.045
3	2	1	1	136.094	135.088
3	2	1	2	135.243	138.321
3	2	2	1	131.582	131.439
3	2	2	2	140.748	138.395
3	2	2	3	131.529	134.478
3	3	1	1	136.114	138.193
3	3	1	2	143.139	141.758
3	3	2	1	136.564	135.879
3	3	2	2	138.508	139.736
3	3	2	3	144.446	140.669
3	4	1	1	137.125	134.168
3	4	1	2	131.158	134.669
3	4	2	1	129.54	130.228
3	4	2	2	138.597	137.097
3	4	2	3	132.032	134.127
3	5	1	1	130.321	131.287
3	5	1	2	132.39	132.821
3	5	2	1	128.018	125.414
3	5	2	2	132.422	133.425
3	5	2	3	134.458	134.086
3	6	1	1	131.171	133.524
3	6	1	2	140.996	140.722
3	6	2	1	129.372	129.541
3	6	2	2	137.969	138.014
3	6	2	3	138.163	138.059
3	7	1	1	126.13	129.712
3	7	1	2	131.196	131.914
3	7	2	1	132.743	129.197
3	7	2	2	128.864	133.199
3	7	2	3	129.098	128.176
3	8	1	1	127.219	125.01
3	8	1	2	130.733	134.666
3	8	2	1	130.111	129.52
3	8	2	2	128.602	128.856
3	8	2	3	140.97	136.675
3	9	1	1	127.805	128.318
3	9	1	2	131.797	130.032
3	9	1	3	129.669	131.541
3	9	2	1	128.979	127.673
3	9	2	2	129.396	129.623
3	9	2	3	132.936	131.69
4	1	1	1	148.285	149.169
4	1	1	2	149.67	150.882
4	1	2	1	149.821	150.887
4	1	2	2	152.375	152.461
4	1	2	3	147.743	145.921
4	2	1	1	157.013	155.981
4	2	1	2	152.517	151.549
4	2	2	1	156.017	155.645
4	2	2	2	153.626	153.504
4	2	2	3	153.392	152.01
4	3	1	1	155.682	158.477
4	3	1	2	156.45	156.196
4	3	2	1	156.69	155.614
4	3	2	2	156.641	159.384
4	3	2	3	157.746	154.611
4	4	1	1	150.95	153.099
4	4	1	2	156.036	153.57
4	4	2	1	150.683	149.797
4	4	2	2	154.692	154.431
4	4	2	3	151.915	152.985
4	5	1	1	147.546	151.06
4	5	1	2	150.769	149.815
4	5	2	1	154.063	151.614
4	5	2	2	155.238	151.619
4	5	2	3	146.768	148.951
4	6	1	1	154.19	155.951
4	6	1	2	151.587	150.523
4	6	2	1	158.534	155.829
4	6	2	2	154.44	153.968
4	6	2	3	152.961	153.647
4	7	1	1	153.954	154.576
4	7	1	2	148.474	150.254
4	7	2	1	153.957	155.266
4	7	2	2	154.484	151.822
4	7	2	3	147.126	147.292
4	8	1	1	151.569	151.347
4	8	1	2	151.042	151.468
4	8	2	1	148.452	149.113
4	8	2	2	155.538	150.384
4	8	2	3	149.14	151.452
4	9	1	1	156.321	156.153
4	9	1	2	151.824	150.229
4	9	2	1	157.388	154.729
4	9	2	2	153.565	154.432
4	9	2	3	148.456	146.452
5	1	1	1	128.237	130.175
5	1	1	2	137.028	137.494
5	1	2	1	121.994	127.319
5	1	2	2	138.131	134.932
5	1	2	3	133.324	132.478
5	2	1	1	142.51	142.104
5	2	1	2	142.072	144.421
5	2	2	1	135.822	136.936
5	2	2	2	144.606	143.102
5	2	2	3	144.541	142.654
5	3	1	1	139.68	140.004
5	3	1	2	145.475	147.469
5	3	2	1	142.415	139.703
5	3	2	2	141.044	141.626
5	3	2	3	143.015	142.956
5	4	1	1	151.08	147.748
5	4	1	2	152.438	151.229
5	4	2	1	150.108	146.704
5	4	2	2	147.184	147.782
5	4	2	3	145.234	146.051
5	5	1	1	149.719	148.168
5	5	1	2	149.475	149.71
5	5	2	1	148.692	146.357
5	5	2	2	147.766	148.058
5	5	2	3	149.772	147.96
5	6	1	1	148.181	149.982
5	6	1	2	150.232	149.939
5	6	2	1	147.37	146.312
5	6	2	2	149.803	150.523
5	6	2	3	147.936	145.457
5	7	1	1	149.505	150.245
5	7	1	2	153.562	154.104
5	7	2	1	144.087	144.736
5	7	2	2	154.803	151.675
5	7	2	3	150.096	150.274
5	8	1	1	151.01	154.627
5	8	1	2	156.687	154.854
5	8	2	1	148.989	149.194
5	8	2	2	154.536	154.506
5	8	2	3	155.325	152.49
5	9	1	1	143.423	146.085
5	9	1	2	151.08	150.856
5	9	2	1	144.243	144.714
5	9	2	2	149.199	148.778
5	9	2	3	148.939	146.781
5	10	1	1	149.448	148.036
5	10	1	2	146.461	146.891
5	10	2	1	143.884	143.183
5	10	2	2	145.547	146.597
5	10	2	3	148.17	144.883
6	1	1	1	129.099	128.495
6	1	1	2	136.294	134.045
6	1	2	1	127.893	123.038
6	1	2	2	132.295	133.497
6	1	2	3	132.621	133.196
6	2	1	1	127.009	127.611
6	2	1	2	135.497	134.59
6	2	2	1	130.064	130.269
6	2	2	2	132.475	132.436
6	2	2	3	134.714	135.829
6	3	1	1	131.498	134.396
6	3	1	2	132.07	133.35
6	3	2	1	133.539	134.311
6	3	2	2	132.598	132.037
6	3	2	3	136.422	136.53
6	4	1	1	139.157	139.769
6	4	1	2	136.77	140.535
6	4	2	1	142.13	141.767
6	4	2	2	139.973	140.552
6	4	2	3	142.345	139.492
6	5	1	1	139.011	141.464
6	5	1	2	140.633	143.132
6	5	2	1	141.237	137.787
6	5	2	2	141.674	142.109
6	5	2	3	137.248	139.713
6	6	1	1	139.661	139.259
6	6	1	2	143.534	142.921
6	6	2	1	135.773	138.122
6	6	2	2	140.849	139.144
6	6	2	3	145.669	144.09
6	7	1	1	140.394	139.282
6	7	1	2	137.285	142.83
6	7	2	1	142.433	138.112
6	7	2	2	142.73	139.14
6	7	2	3	141.015	144.194
6	8	1	1	138.438	139.992
6	8	1	2	137.77	140.097
6	8	2	1	140.092	140.6
6	8	2	2	137.95	140.032
6	8	2	3	136.339	137.459
6	9	1	1	138.141	137.561
6	9	1	2	140.253	140.968
6	9	2	1	136.477	135.796
6	9	2	2	141.966	140.751
6	9	2	3	136.876	137.516
7	1	1	1	141.952	145.48
7	1	1	2	145.974	146.875
7	1	2	1	141.979	141.514
7	1	2	2	144.846	145.374
7	1	2	3	147.968	145.854
7	2	1	1	146.06	146.664
7	2	1	2	146.927	147.645
7	2	2	1	144.407	144.881
7	2	2	2	154.34	148.285
7	2	2	3	141.668	145.205
7	3	1	1	151.551	152.234
7	3	1	2	151.24	152.779
7	3	2	1	148.584	150.432
7	3	2	2	154.845	152.622
7	3	2	3	150.898	152.484
7	4	1	1	153.502	153.588
7	4	1	2	152.496	151.344
7	4	2	1	159.855	152.719
7	4	2	2	147.606	152.944
7	4	2	3	154.287	152.668
7	5	1	1	136.716	143.207
7	5	1	2	147.122	145.229
7	5	2	1	143.764	143.183
7	5	2	2	142.505	143.38
7	5	2	3	147.869	144.095
7	6	1	1	150.787	150.07
7	6	1	2	151.582	150.613
7	6	2	1	154.165	151.665
7	6	2	2	148.822	149.889
7	6	2	3	148.454	149.204
7	7	1	1	149.946	149.274
7	7	1	2	149.856	149.508
7	7	2	1	151.512	148.413
7	7	2	2	146.323	148.888
7	7	2	3	150.182	149.16
7	8	1	1	148.09	146.027
7	8	1	2	140.268	143.119
7	8	2	1	145.788	146.356
7	8	2	2	145.79	145.311
7	8	2	3	146.557	142.45
7	9	1	1	146.196	146.873
7	9	1	2	146.655	147.908
7	9	2	1	145.143	144.11
7	9	2	2	146.577	147.499
7	9	2	3	148.001	147.188
8	1	1	1	145.462	145.165
8	1	1	2	149.827	148.681
8	1	2	1	140.787	139.445
8	1	2	2	148.481	149.189
8	2	1	1	149.473	149.703
8	2	1	2	152.959	152.195
8	2	2	1	147.044	144.8
8	2	2	2	153.776	154.471
8	3	1	1	135.952	134.985
8	3	1	2	143.258	145.152
8	3	2	1	135.619	135.046
8	3	2	2	140.921	139.578
8	3	2	3	148.263	145.611
8	4	1	1	146.72	145.188
8	4	2	1	143.385	144.026
8	4	2	2	148.87	148.614
8	5	1	1	149.222	147.145
8	5	1	2	143.132	146.453
8	5	2	1	144.677	144.427
8	5	2	2	147.767	148.213
8	5	2	3	145.321	144.744
8	6	1	1	144.843	143.991
8	6	1	2	144.64	144.87
8	6	2	1	140.962	140.369
8	6	2	2	144.452	143.075
8	6	2	3	143.575	144.249
8	7	1	1	140.665	140.621
8	7	1	2	144.437	144.557
8	7	2	1	136.148	134.533
8	7	2	2	139.677	141.765
8	7	2	3	149.32	146.176
8	8	1	1	145.529	143.752
8	8	1	2	144.205	144.699
8	8	2	1	138.802	139.569
8	8	2	2	144.949	144.608
8	8	2	3	147.787	143.444
8	9	1	1	148.98	148.486
8	9	1	2	144.509	145.334
8	9	2	1	146.182	145.224
8	9	2	2	149.648	147.601
8	9	2	3	144.521	143.498
8	10	1	1	141.641	142.071
8	10	1	2	149.53	149.877
8	10	2	1	137.23	138.475
8	10	2	2	150.571	146.377
8	10	2	3	144.557	145.37
9	1	1	1	134.245	140.981
9	1	1	2	145.467	145.543
9	1	2	1	140.918	140.744
9	1	2	2	144.385	141.646
9	1	2	3	146.033	146.814
9	2	1	1	138.279	144.16
9	2	1	2	145.607	144.777
9	2	2	1	147.905	146.957
9	2	2	2	144.239	142.28
9	2	2	3	143.676	143.631
9	3	1	1	130.748	140.45
9	3	1	2	147.377	146.34
9	3	2	1	144.501	144.336
9	3	2	2	142.725	140.842
9	3	2	3	144.225	143.784
9	4	1	1	139.606	141.585
9	4	1	2	147.688	143.982
9	4	2	1	142.9	142.221
9	4	2	2	144.414	143.652
9	4	2	3	141.601	139.768
9	5	1	1	139.69	140.922
9	5	1	2	144.067	145.96
9	5	2	1	144.594	142.843
9	5	2	2	145.296	144.22
9	5	2	3	142.036	142.227
9	6	1	1	137.997	140.856
9	6	1	2	148.094	144.822
9	6	2	1	146.325	138.812
9	6	2	2	140.298	143.595
9	6	2	3	138.363	142.126
9	7	1	1	137.931	139.024
9	7	1	2	138.676	139.354
9	7	2	1	141.649	142.296
9	7	2	2	147.31	140.428
9	7	2	3	131.927	135.911
9	8	1	1	142.249	140.956
9	8	1	2	147.113	146.286
9	8	2	1	145.725	144.928
9	8	2	2	143.979	143.743
9	8	2	3	141.637	140.459
9	9	1	1	145.782	144.642
9	9	1	2	142.46	143.31
9	9	2	1	149.158	143.285
9	9	2	2	142.946	144.126
10	1	1	1	155.874	154.803
10	1	1	2	164.66	162.915
10	1	2	1	153.147	153.189
10	1	2	2	159.501	158.698
10	1	2	3	162.624	160.997
10	2	1	1	168.992	168.504
10	2	2	1	165.203	163.383
10	2	2	2	168.793	171.055
10	3	1	1	168.771	168.804
10	3	1	2	159.832	161.865
10	3	2	1	167.963	166.126
10	3	2	2	164.237	165.847
10	4	1	1	165.202	164.766
10	4	1	2	158.774	160.291
10	4	2	1	162.877	160.13
10	4	2	2	161.044	163.669
10	4	2	3	162.766	156.827
10	5	1	1	162.259	164.309
10	5	1	2	162.72	163.091
10	5	2	1	162.732	162.225
10	5	2	2	163.02	162.901
10	6	1	1	165.059	167.11
10	6	1	2	165.96	165.741
10	6	2	1	166.228	163.317
10	6	2	2	161.861	164.687
10	7	1	1	165.838	166.826
10	7	1	2	166.665	165.272
10	7	2	1	165.812	164.946
10	7	2	2	166.19	167.24
10	8	1	1	161.697	159.469
10	8	1	2	158.791	159.93
10	8	2	1	161.94	156.134
10	8	2	2	154.999	158.484
10	9	1	1	160.892	163.223
10	9	1	2	164.717	163.62
10	9	2	1	159.71	158.836
10	9	2	2	160.371	163.83
10	10	1	1	160.292	160.815
10	10	1	2	161.675	161.295
10	10	2	1	153.059	152.786
10	10	2	2	159.434	160.817
